# Supplementary material for: Polymer-acid-metal quasi-ohmic contact for stable perovskite solar cells beyond a 20,000-hour extrapolated lifetime
Source: Nat Commun. 2024 Mar 5;15:2002. doi: 10.1038/s41467-024-46145-7 (PMC10914746; doi:10.1038/s41467-024-46145-7)
Supplement: Supplementary file 4 — Source Data [file 41467_2024_46145_MOESM4_ESM.xlsx]

## Sheet: Fig. 2a
	PDCBT/Au	PDCBT/MoOx/Au	PDCBT/WOx/Au	PDCBT/BCF/Au
1	0.04862	26.707	5.4234	41.1807
0.96	0.04728	25.0772	5.01	39.3816
0.92	0.04404	23.4898	4.65613	37.5427
0.88	0.04033	21.9349	4.33402	35.7
0.84	0.03646	20.4146	4.02904	33.861
0.8	0.03272	18.9325	3.73806	32.0331
0.76	0.02908	17.4887	3.45831	30.218
0.72	0.02563	16.0872	3.1882	28.4206
0.68	0.02237	14.7299	2.92832	26.6402
0.64	0.01943	13.4191	2.67754	24.88
0.6	0.01675	12.1553	2.43591	23.1405
0.56	0.01425	10.9413	2.20288	21.4234
0.52	0.01204	9.7803	1.97893	19.7295
0.48	0.01009	8.6717	1.76438	18.0573
0.44	0.00836	7.6211	1.55886	16.4156
0.4	0.00682	6.6283	1.3633	14.8009
0.36	0.00544	5.6959	1.17781	13.2135
0.32	0.00437	4.82465	1.003	11.6546
0.28	0.00346	4.01847	0.83941	10.1247
0.24	0.00269	3.27816	0.68773	8.6235
0.2	0.002	2.60489	0.5486	7.1495
0.16	0.00146	1.99836	0.42292	5.6999
0.12	0.001	1.4547	0.30981	4.26823
0.08	0.00063578	0.96211	0.20751	2.8484
0.04	0.00029887	0.49385	0.10936	1.43028
-1e-06	2.232e-06	0.00087872	2.40042e-05	0.00286
-0.04	0.00028834	0.57679	0.14435	1.44437
-0.08	0.00058936	1.28665	0.35176	2.91974
-0.12	0.00092766	2.14677	0.64173	4.4286
-0.16	0.00132	3.15056	1.02162	5.97395
-0.2	0.0018	4.28074	1.48977	7.55557
-0.24	0.00241	5.51841	2.03839	9.17398
-0.28	0.00322	6.84656	2.65912	10.8247
-0.32	0.00431	8.25142	3.34321	12.5107
-0.36	0.00608	9.72242	4.08295	14.2279
-0.4	0.00979	11.2486	4.87163	15.9754
-0.44	0.01946	12.8267	5.70384	17.7507
-0.48	0.04643	14.4496	6.57388	19.5524
-0.52	0.11644	16.1135	7.478	21.3799
-0.56	0.27113	17.8143	8.41383	23.2292
-0.6	0.55012	19.5489	9.37706	25.1045
-0.64	0.96632	21.3148	10.3657	27.0007
-0.68	1.51207	23.1113	11.3752	28.9173
-0.72	2.16596	24.9365	12.4074	30.8554
-0.76	2.90747	26.7878	13.4591	32.8123
-0.8	3.72091	28.6653	14.5319	34.79
-0.84	4.59325	30.5675	15.619	36.7843
-0.88	5.5156	32.4937	16.723	38.797
-0.92	6.4803	34.443	17.8464	40.8267
-0.96	7.48234	36.4155	18.98	42.8716
-1	8.51727	38.4077	20.1297	44.9348

## Sheet: Fig. 2b
	PDCBT/Au	PDCBT/Ta-WOx/Au	PDCBT/BCF/Au
-1	0.24978	0.28065	20.0796
-0.96	0.22305	0.24779	18.5051
-0.92	0.20058	0.22111	17.0487
-0.88	0.17986	0.19718	15.6582
-0.84	0.16143	0.17546	14.3152
-0.8	0.14421	0.15609	13.0182
-0.76	0.12846	0.13842	11.7639
-0.72	0.11383	0.12242	10.5526
-0.68	0.10038	0.10788	9.3898
-0.64	0.08819	0.09479	8.2769
-0.6	0.07706	0.08283	7.2159
-0.56	0.06695	0.07221	6.2129
-0.52	0.05761	0.06268	5.2711
-0.48	0.04923	0.05424	4.39417
-0.44	0.04154	0.04671	3.59422
-0.4	0.0346	0.0401	2.87243
-0.36	0.02836	0.0343	2.23444
-0.32	0.02293	0.0292	1.68478
-0.28	0.01844	0.02479	1.22554
-0.24	0.01465	0.02084	0.85614
-0.2	0.01137	0.01732	0.57131
-0.16	0.00857	0.0141	0.36204
-0.12	0.00606	0.01099	0.21625
-0.08	0.00386	0.00785	0.11823
-0.04	0.00187	0.00437	0.05171
0	4.031e-06	1.2213e-05	3.6223e-05
0.04	0.00188	0.00672	0.0546
0.08	0.0039	0.01838	0.13121
0.12	0.00614	0.03841	0.25232
0.16	0.00876	0.06936	0.44306
0.2	0.01185	0.11171	0.72843
0.24	0.01543	0.16392	1.12816
0.28	0.01973	0.22462	1.65651
0.32	0.02481	0.29356	2.30858
0.36	0.03087	0.3713	3.08179
0.4	0.03806	0.45861	3.96562
0.44	0.04646	0.55617	4.94691
0.48	0.05657	0.66446	6.01491
0.52	0.06857	0.78372	7.15752
0.56	0.08259	0.91433	8.36748
0.6	0.09906	1.05503	9.63389
0.64	0.1179	1.20703	10.9552
0.68	0.1419	1.36975	12.32
0.72	0.16712	1.54309	13.7285
0.76	0.19229	1.72644	15.1724
0.8	0.22359	1.92012	16.6614
0.84	0.25997	2.12371	18.1687
0.88	0.29236	2.33657	19.7048
0.92	0.32593	2.55959	21.2699
0.96	0.36741	2.79092	22.8591
1	0.41821	3.03215	24.4715

## Sheet: Fig. 2c
	PDCBT	PDCBT/Ta-WOx	PDCBT/BCF
1	0.000308902	0.00172	0.0106
0.96	0.00029632	0.00165	0.01017
0.92	0.000284004	0.00159	0.00974
0.88	0.000271761	0.00152	0.00931
0.84	0.000259442	0.00145	0.00888
0.8	0.000247369	0.00138	0.00845
0.76	0.000234852	0.00132	0.00802
0.72	0.000222575	0.00125	0.0076
0.68	0.000210308	0.00118	0.00717
0.64	0.00019803	0.00111	0.00674
0.6	0.000185696	0.00104	0.00632
0.56	0.000173392	0.0009714	0.0059
0.52	0.000161039	0.0009018	0.00547
0.48	0.000148822	0.0008322	0.00505
0.44	0.000136583	0.0007626	0.00463
0.4	0.000124008	0.000693	0.00421
0.36	0.000111602	0.0006234	0.00379
0.32	9.9272e-05	0.0005544	0.00336
0.28	8.6717e-05	0.0004848	0.00294
0.24	7.4564e-05	0.0004152	0.00252
0.2	6.1847e-05	0.0003462	0.0021
0.16	4.9673e-05	0.0002766	0.00168
0.12	3.7277e-05	0.000207	0.00126
0.08	2.466e-05	0.000138	0.0008407
0.04	1.232e-05	6.9e-05	0.000420702
-1e-06	1.16e-07	1.7e-07	5.66e-07
-0.04	1.2549e-05	6.9e-05	0.000419507
-0.08	2.5024e-05	0.000138	0.00083983
-0.12	3.6953e-05	0.000207	0.00126
-0.16	5.0141e-05	0.000276	0.00168
-0.2	6.246e-05	0.0003438	0.0021
-0.24	7.5428e-05	0.0004128	0.00252
-0.28	8.7721e-05	0.0004806	0.00295
-0.32	9.9947e-05	0.0005502	0.00337
-0.36	0.000112864	0.0006192	0.00379
-0.4	0.000124969	0.000687	0.00421
-0.44	0.000137437	0.0007536	0.00464
-0.48	0.000150038	0.000822	0.00506
-0.52	0.000162567	0.000891	0.00549
-0.56	0.000175166	0.00096	0.00591
-0.6	0.000187717	0.00103	0.00634
-0.64	0.000200382	0.0011	0.00677
-0.68	0.000212819	0.00116	0.00719
-0.72	0.000225264	0.00123	0.00762
-0.76	0.000237936	0.0013	0.00805
-0.8	0.000250521	0.00137	0.00848
-0.84	0.000263064	0.00144	0.00891
-0.88	0.00027569	0.0015	0.00934
-0.92	0.000288002	0.00157	0.00977
-0.96	0.000300783	0.00163	0.01021
-1	0.00031314	0.00171	0.01064

## Sheet: Fig. 2d
	F-	CF-	S-	CS-	InO-	SnO-
0.8192	24298.4	116.42	10115.4	74.1722	2.00098	8.00434
2.4576	22622.3	123.472	17293	138.584	4.00073	5.00137
4.096	25127.6	123.479	24466.6	159.777	1.00009	3.00119
5.7344	26011	114.433	30520.6	203.256	4.00171	11.005
7.3728	27985.2	86.2529	36975.5	291.615	1.00015	8.00342
9.0112	31044.5	99.3794	44332.7	310.932	2.00037	7.00278
10.6496	33727.1	80.2401	52094.3	373.219	4.00073	8.00489
12.288	37940	84.2934	60939.5	425.556	2.00043	11.0097
13.9264	43073.1	96.359	68190.3	517.074	5.00168	3.00082
15.5648	46245.3	103.395	76638.1	629.996	4.00098	7.00235
17.2032	50965.9	112.522	83430.3	666.452	5.00168	4.00122
18.8416	54074.2	137.762	86640.2	767.709	2.00037	10.0061
20.48	56845.7	121.583	87806.7	888.671	8.00342	10.0055
22.1184	60024.8	145.86	89824.5	904.625	9.00522	14.012
23.7568	61572.2	145.878	91153.4	948.197	6.00403	9.00797
25.3952	64076.6	162.986	92177.9	1105.47	10.0055	8.0044
27.0336	65321.5	155.004	92504.5	1187.13	10.0067	7.00504
28.672	66787.4	173.175	93284.1	1175.45	8.00538	6.0033
30.3104	68328.3	160.14	92601.6	1313.57	11.0064	9.00907
31.9488	68459.3	178.291	92486.3	1289.76	12.0078	15.0151
33.5872	68789	193.562	93329.2	1340.53	13.0078	8.00537
35.2256	70473	178.302	93018.2	1407.88	10.0043	14.0111
36.864	71459.5	202.816	93610.9	1318.84	8.00238	8.00537
38.5024	73367.7	193.49	93032	1475.68	6.0022	5.0026
40.1408	73024.9	202.704	93798.7	1548.07	13.0067	17.0161
41.7792	69963.2	205.622	93545.3	1532.68	17.0119	9.00577
43.4176	74093	223.107	93013.1	1533.98	15.0105	12.0103
45.056	72678.8	197.57	93578.7	1533.08	21.0199	10.0092
46.6944	71777.1	178.368	93675.1	1580.28	26.0225	9.00687
48.3328	71699.4	195.674	93770.1	1602.12	22.0202	17.0171
49.9712	71462.5	188.446	93532.4	1513.03	15.0115	15.0115
51.6096	71859.3	178.544	93295	1439.78	26.027	8.00586
53.248	72511.7	187.478	94555.1	1558.53	23.0183	19.0285
54.8864	69964.2	178.324	94083.1	1612.09	21.0186	9.00742
56.5248	69679.5	196.628	93384.7	1527.68	35.0474	12.0139
58.1632	70546.8	200.674	94520.2	1598.91	19.0145	11.0097
59.8016	72259.8	163.167	93699.6	1631.93	24.0205	13.0163
61.44	69821.8	179.304	94459.2	1513.12	31.0483	17.0265
63.0784	69126.4	193.681	93621.7	1596.76	28.0293	9.00754
64.7168	68139.1	170.275	93012.2	1607.72	12.0059	16.0147
66.3552	66964.1	188.561	93916.6	1529.59	37.0642	18.0165
67.9936	67759.1	174.412	93107.4	1569.07	24.022	5.0029
69.632	67632	194.564	92915.2	1671.43	29.0446	17.0203
71.2704	66847.4	174.369	93603.5	1587.99	29.0313	13.0155
72.9088	67025.8	173.281	94190.4	1619.98	26.0302	8.00978
74.5472	66322.5	175.393	94021.7	1652.96	31.0407	10.0104
76.1856	64329.3	154.154	93800.8	1526.19	24.0337	12.0125
77.824	67263.8	167.247	92987.8	1583.59	29.0417	13.0163
79.4624	64178.8	177.42	93612.9	1600.14	30.0385	17.014
81.1008	64278.6	148.099	93912.8	1664.11	35.0481	14.0137
82.7392	63829.7	168.291	93009.7	1567.36	31.0426	7.00492
84.3776	64948.6	150.077	93470.6	1602.44	30.033	11.0138
86.016	63489.9	167.195	94323.6	1655.08	27.0338	7.00492
87.6544	62015.2	149.056	93884.6	1667.54	34.0436	19.0238
89.2928	61452.4	156.284	93954.7	1628.93	32.0393	9.00797
90.9312	61664.6	159.128	93751.5	1708.73	46.0856	12.0103
92.5696	60619.7	160.268	93828.5	1673.86	27.0275	17.0187
94.208	60499.7	150.087	93546.6	1670.07	27.0272	12.0117
95.8464	61837.9	144.025	94272.4	1756.6	33.0494	7.00406
97.4848	60990.8	159.137	94265.2	1677.72	35.0417	14.0145
99.1232	60826.2	156.044	94241.7	1657.47	30.0385	11.0118
100.762	60784.3	166.357	93972.7	1751.03	27.0289	16.0127
102.4	59190.3	140.913	93735.6	1682.14	32.043	10.0067
104.038	59154.3	139.971	94148	1735.78	29.0328	22.0202
105.677	57735.9	148.218	94514.2	1658.93	31.0407	18.0275
107.315	58359.2	157.21	93658.1	1755.28	34.0479	17.0275
108.954	58149.1	126.774	94031.9	1663	40.0624	10.0076
110.592	58501.7	145.001	93832.3	1715.23	50.104	21.0225
112.23	57567.2	162.164	93763.7	1689.55	36.0528	14.0188
113.869	58183	143.049	93883.6	1627.92	31.0369	13.0155
115.507	57769.9	142.926	94568.6	1702.79	35.0439	13.0144
117.146	58751.4	149.056	93494.9	1775.44	29.0363	14.0154
118.784	58183	132.844	94098.1	1671.07	37.0532	5.00443
120.422	56845.8	139.036	93807.4	1751.58	36.0506	20.0208
122.061	56213.5	153.141	93658.6	1759.49	47.0877	10.0098
123.699	56558.1	144.983	94689.7	1705.01	38.0613	13.0115
125.338	56402.1	147.024	93825.2	1735.12	34.0499	8.00782
126.976	55816.5	146.012	93577.4	1704.01	29.0275	17.0234
128.614	55164.8	131.834	93296.1	1794.16	33.0454	16.0196
130.253	55430.9	134.915	93746.6	1717.89	39.056	14.0171
131.891	55023.4	128.913	93554.2	1776.43	39.0633	11.0111
133.53	56173.7	132.934	94241.7	1795.28	30.0403	5.00596
135.168	56308.5	144.131	93210.3	1743.1	42.0749	15.0197
136.806	55877.9	144.007	93983.4	1733.9	42.0694	16.0181
138.445	55550.2	160.209	94108.9	1701.12	45.0702	13.0099
140.083	54374.3	125.788	93989.5	1711	34.0499	15.017
141.722	55693.5	120.819	94287.1	1722.45	40.0537	12.0125
143.36	54852.9	135.859	94104.6	1729.56	41.0715	10.0104
144.998	53565.7	135.031	94071.7	1794.28	42.0642	5.00626
146.637	54111.5	151.076	93979.8	1669.97	44.0727	13.0163
148.275	55756.3	122.78	94334.4	1792.28	34.0436	11.0124
149.914	53750.8	131.979	93694.6	1787.58	34.0478	13.018
151.552	54318.1	114.778	94119.5	1787.61	42.0642	21.0225
153.19	53227.4	129.901	94197.1	1745.24	41.0678	13.0115
154.829	52820.3	129.917	93870	1821.97	45.0867	12.011
156.467	53306.8	130.871	94131	1816.73	33.0414	16.0166
158.106	53830.8	114.764	94784.9	1771.73	26.0254	20.0208
159.744	52424.1	129.909	94318.1	1761.49	45.0727	11.0097
161.382	52896.8	120.878	94841.1	1791.39	27.0239	19.0203
163.021	53643.8	119.809	94025	1805.68	50.0856	14.0163
164.659	53827.8	120.856	94085.9	1829.03	32.0509	12.0115
166.298	53564.7	131.931	94063.9	1734.79	39.0627	20.0379
167.936	51988.4	117.73	93706.7	1819.2	43.0713	15.016
169.574	53539.4	139.139	94596.6	1826.66	49.0974	15.0197
171.213	53619.4	138.101	94487.3	1677.4	51.0921	12.0103
172.851	53227.3	106.651	94525.7	1781	46.0675	18.022
174.49	53256.3	140.999	94388.9	1813.14	40.0514	10.0073
176.128	52423.6	98.6567	94325.9	1723.89	35.0546	16.0254
177.766	52301.9	116.82	94884.7	1790.81	46.076	19.0273
179.405	53435.7	120.782	94245.8	1831.27	43.0592	12.0125
181.043	52971.8	127.824	94063	1751.81	47.079	11.0124
182.682	52997.6	116.82	93701.2	1777.54	39.0536	12.0125
184.32	52697.1	115.753	93716.2	1700.9	41.0598	14.0163
185.958	53021.5	130.887	93960.9	1806.44	40.0701	17.0244
187.597	52375.1	124.862	93776.6	1857.66	29.0363	24.0367
189.235	51941.7	148.163	94489.9	1787.47	39.0632	16.0168
190.874	52920.1	132.926	93991.5	1811.79	44.0695	12.0154
192.512	53022.6	133.92	93828.6	1795.51	39.058	21.0379
194.15	52672.1	118.791	94149.9	1737.79	49.0824	14.0223
195.789	51869.4	132.95	94450.1	1773.2	35.0587	11.0138
197.427	51379.9	113.712	93886	1786.7	35.0567	19.018
199.066	52544.2	114.736	95010.6	1777.54	36.0506	16.0147
200.704	52202.8	121.89	94962.9	1804.91	38.0558	16.0215
202.342	53884.4	140.057	94962	1814.14	37.0668	18.0199
203.981	51219.3	128.898	93840.2	1806.56	43.0671	15.0197
205.619	52278.6	93.5972	94654.6	1778.54	48.0912	13.0131
207.258	51869.4	140.151	94342	1905.14	44.078	6.00366
208.896	51748.3	124.862	94938.1	1788.35	45.0757	20.0293
210.534	52372.1	133.961	93956.3	1818.97	38.0512	12.0132
212.173	51655.4	134.003	94375.3	1832.16	46.0871	14.0197
213.811	52277.6	115.874	94557.4	1828.03	45.0784	17.0203
215.45	50570.8	127.989	93968.6	1760.72	39.0587	15.0206
217.088	51587.4	142.175	93678.2	1792.16	47.0819	16.0156
218.726	52473.2	132.966	94834.2	1804.33	43.0723	15.017
220.365	51844.8	98.6506	94061.1	1819.1	45.073	12.0154
222.003	52229	114.863	94375.5	1862.38	40.0619	13.0163
223.642	51940.7	149.139	94448.7	1829.91	36.0528	11.0171
225.28	53021.6	131.963	93869.5	1789.58	46.0731	11.0097
226.918	51680.9	122.818	94535	1845.61	45.0729	11.0097
228.557	51774.9	125.942	95254.8	1830.91	50.0883	18.0242
230.195	50330.6	109.66	93868.3	1831.15	34.0395	16.0254
231.834	51537.8	143.005	94989.9	1739.34	50.0856	11.0111
233.472	51752.3	138.109	94068.6	1889.05	46.0703	17.0213
235.11	50857	126.806	94232.3	1829.27	46.0861	16.0215
236.749	51494.4	119.801	94849.8	1816.61	45.0757	19.0215
238.387	51746.9	109.788	94258	1879.83	46.0816	9.00687
240.026	50636.6	120.834	94398	1882.69	63.1408	14.0137
241.664	51858.8	111.72	94172.5	1818.61	40.0636	12.0147
243.302	50482.4	126.806	94180.4	1795.63	42.0642	14.0145
244.941	50614.7	132.926	94852.5	1832.91	39.0632	11.0111
246.579	51446.1	119.919	94235.6	1803.09	49.0764	12.0139
248.218	50331.6	111.727	94177.2	1812.68	47.079	16.0264
249.856	51516.6	133.024	95337.8	1759.38	42.0604	13.02
251.494	51447.1	136.026	93962.8	1874.47	44.0725	18.0231
253.133	51037.4	127.887	94290.3	1880.56	40.0611	13.0099
254.771	51195.9	119.926	94573.9	1774.97	36.055	11.0158
256.41	51399	140.169	94020.3	1793.26	49.0886	14.0163
258.048	52251.3	131.906	94219.4	1799.74	54.1024	12.011
259.686	49927.5	142.002	94054.9	1842.22	38.0534	13.0083
261.325	51083.5	140.964	94526.6	1871.59	47.0734	15.0233
262.963	51472.3	114.778	94844.3	1881.93	30.0348	10.0092
264.602	51219.6	126.985	94708.8	1875.83	54.1246	12.0073
266.24	51424.7	123.981	94075.6	1765.4	48.0969	22.0309
267.878	50372.8	127.855	94378.5	1840.34	32.0352	18.0176
269.517	51194.9	136.026	93759.1	1853.3	36.0594	15.017
271.155	51378.9	131.016	93802.3	1828.68	48.0793	9.00852
272.794	50245.5	117.795	94462.2	1820.97	55.106	8.00733
274.432	50053.4	140.074	94009.4	1740.68	40.0563	16.0196
276.07	51058.9	111.775	94010.4	1869.22	41.0598	15.0151
277.709	51913.5	106.669	93874.7	1879.32	48.0704	13.0163
279.347	50901.7	130.936	94193.5	1752.81	41.0715	12.011
280.986	50138.5	127.926	94144.8	1771.85	42.0642	13.0171
282.624	51103.1	126.985	93688.9	1768.17	44.0673	10.0092
284.262	51127.8	112.875	94254.2	1862.96	50.1052	8.0088
285.901	50634.6	113.824	94019.2	1804.33	39.056	20.0269
287.539	50331.6	124.877	94351.3	1881.81	43.0702	10.0104
289.178	50331.6	123.828	94772.8	1850.3	42.0642	21.0353
290.816	50246.5	127.063	94093	1749.47	42.0771	17.014
292.454	50724.9	129.016	94877.3	1746.33	43.0852	14.0123
294.093	51037.4	119.875	93836.8	1836.62	40.0636	11.0107
295.731	50412.7	112.744	94544.5	1811.03	41.0664	12.0109
297.37	50202.6	113.831	93698.6	1817.85	41.0664	12.011
299.008	50010	113.726	93936.7	1832.03	35.0524	11.0151
300.646	50679.7	124.916	94340.7	1787.16	43.0671	9.00993
302.285	51448.1	134.003	93981.5	1803.98	38.0534	10.0086
303.923	50397.5	127.934	94534.6	1783.12	43.0671	10.0086
305.562	50032.2	120.841	94106.7	1835.51	50.0907	20.0244
307.2	51126.7	127.965	94415.8	1836.74	37.0532	15.0206
308.838	51080.5	146.255	94525.1	1815.38	46.0924	8.00733
310.477	49757.9	131	94212	1827.56	46.0788	17.0143
312.115	50855	139.082	94772.1	1761.5	47.079	17.0171
313.754	50309.1	122.916	94141.7	1770.97	43.0723	9.01017
315.392	49511.7	125.904	94783.6	1818.73	52.1018	14.0154
317.03	50571.8	136.001	94275	1781.78	42.067	9.00632
318.669	49613.6	116.799	94772.9	1832.03	42.0719	16.0196
320.307	48826.1	103.668	94734.9	1745.57	43.075	16.0235
321.946	49864.5	129.016	94415.3	1777.66	47.0819	20.0232
323.584	48985.4	117.824	94687.1	1840.22	34.0374	13.0131
325.222	51226.6	127.094	94619.3	1849.03	42.0745	14.0154
326.861	49819.6	110.708	94900.6	1750.58	39.0536	5.00443
328.499	50310	118.915	94609.1	1811.26	34.0395	11.0124
330.138	49863.5	132.036	94144.7	1828.44	44.0727	7.00363
331.776	50352.2	143.101	94186.1	1777.43	34.0603	15.0188
333.414	49695.5	107.806	94495.7	1726.23	45.0736	12.011
335.053	50008.7	110.751	93982.2	1841.02	52.0954	13.0155
336.691	49717.3	123.95	94249.8	1759.83	33.0373	15.0142
338.33	49283.4	124.869	94677.8	1864.98	49.089	14.0111
339.968	49988.8	138.135	94435.4	1767.4	45.084	8.00733
341.606	49267.1	111.878	94093.6	1726	44.078	9.00742
343.245	51014.8	124.885	94140.9	1761.94	52.0922	15.0133
344.883	49715.3	121.807	93968.3	1674.54	51.1036	11.0124
346.522	49365.6	121.927	94493.2	1732.12	41.0589	9.00852
348.16	49904.5	126.883	94009.5	1793.93	50.1055	13.0123
349.798	49675.7	106.651	94147.9	1736.12	43.0697	15.0115
351.437	50157.8	111.754	94054.5	1765.43	54.1025	14.0171
353.075	50353.2	126.93	93704.5	1778.54	49.0914	13.0147
354.714	50836.8	108.717	93970.8	1803.98	29.0328	6.00587
356.352	49718.3	138.143	94544.4	1800.63	43.0618	16.0284
357.99	50029.2	128.945	94019.2	1766.28	54.112	17.0234
359.629	50075.6	130.952	94213.2	1706.01	40.0636	12.013
361.267	49696.5	137.021	94028.5	1782	55.1195	9.00797
362.906	50440.9	107.72	94203.4	1770.97	35.0481	8.00727
364.544	50330.6	112.681	93946.6	1816.38	42.0642	11.0091
366.182	49775.8	121.965	94272.6	1761.6	43.0565	11.0145
367.821	49552.8	115.781	94235.2	1666.32	45.0812	12.0132
369.459	48983.4	106.71	94127.3	1783.57	42.0769	9.00852
371.098	49205.6	125.973	94198.2	1779.32	38.0646	16.0137
372.736	49822.6	125.942	93502	1752.92	47.0791	13.0155
374.374	49408.3	125.023	94547.9	1780.78	42.064	11.0138
376.013	51152.5	125.911	94112.7	1767.62	35.061	11.0124
377.651	49552.8	125.997	93806.5	1707.25	50.1005	23.0302
379.29	49882.5	114.856	94082.9	1759.06	36.0501	11.005
380.928	49061.1	123.859	93860.8	1692.92	39.0584	14.0163
382.566	49613.6	127.879	94001.5	1773.86	37.0456	13.0131
384.205	49614.6	100.732	94452.8	1721.89	46.0839	18.0231
385.843	49307.6	123.988	93999.8	1706.34	51.0858	12.0095
387.482	48844.8	126.798	94008.3	1715.23	44.0755	14.0171
389.12	49224.7	120.767	94084.2	1818.59	47.0699	15.016
390.758	49163.3	120.938	94759.3	1649.87	54.1057	9.00907
392.397	49306.6	96.6373	94259.3	1728.67	48.0881	18.0253
394.035	50548.9	134.998	94448.5	1735.21	44.0727	7.00535
395.674	49986.8	121.042	94047.1	1726.23	50.0856	15.0096
397.312	49528.2	134.948	93596.8	1648.04	40.0725	11.0097
398.95	48552.7	111.706	94098.6	1682.83	41.0589	10.0122
400.589	49106.1	124.026	94541.4	1785.01	56.1028	10.0086
402.227	48926.8	133.089	94279.2	1804.32	46.0703	10.0079
403.866	48709.3	126.891	94076.2	1700.47	51.0922	14.0137
405.504	49468.6	124.916	94200.8	1778.36	36.0528	14.0103
407.142	48844.3	145.126	94097.1	1708.23	46.079	13.0131
408.781	48245.7	122.871	94130.7	1756.38	43.0776	10.0092
410.419	48169.8	98.6263	93952.2	1696.25	42.0591	10.0116
412.058	48784.7	104.787	94194.7	1683.26	52.1048	15.0124
413.696	49063.1	139.122	93872	1752.73	54.1057	13.0147
415.334	48591.4	119.963	94017.1	1737.34	34.0478	8.00531
416.973	48671.3	125.927	94471.7	1740.02	41.0664	10.0104
418.611	48572	125.95	93620.3	1747.13	51.0983	20.0269
420.25	50505.2	125.973	94535.6	1762.72	47.079	9.00907
421.888	48535.3	99.6052	94298.1	1746.24	58.1242	12.0147
423.526	49778.8	104.665	94498.7	1711.9	26.0302	10.0055
425.165	48534.3	128.921	94570.8	1735.34	32.0332	11.0138
426.803	48340.8	114.757	93939.4	1704.9	45.0729	19.0296
428.442	48769.1	116.813	94187.1	1699.47	44.0747	15.0142
430.08	49428.8	123.973	94307.1	1732.23	46.0864	11.0095
431.718	49757.9	106.658	93878.8	1664.32	46.0844	13.0139
433.357	48361.1	98.584	93857.7	1730.53	50.0979	10.0104
434.995	48547.7	124.931	94280.5	1675.29	39.056	11.0095
436.634	48591.4	119.853	94072.8	1770.81	40.0587	7.00535
438.272	49045.1	125.873	93966.8	1783.67	51.0858	11.0131
439.91	48189.8	119.904	94202.7	1794.05	48.0763	13.0147
441.549	49305.6	103.636	93692.6	1653.25	45.0674	3.00247
443.187	48226.7	127.071	93814.6	1668.57	41.0685	8.0044
444.826	48945.6	102.721	93986.5	1707.34	47.0799	17.0151
446.464	48554.7	116.885	94066.8	1673.97	42.0745	7.00791
448.102	48749.5	125.987	94289.3	1672.07	55.1026	16.0195
449.741	47375.9	111.761	94368	1691.14	45.0729	12.0088
451.379	47178.2	130.928	93836.1	1702.8	46.0874	13.0116
453.018	48495.7	128.091	93507.8	1717.26	38.0604	8.00831
454.656	47815.3	130.044	93902.6	1673.61	52.1035	8.00586
456.294	48132	139.07	93901.7	1739.79	42.0591	11.0091
457.933	47538.9	104.652	94483.9	1755.81	44.07	12.0154
459.571	49065.1	117.824	94243.1	1694.13	41.0611	11.0064
461.21	48631.3	116.835	94272.5	1709.45	41.0614	14.0188
462.848	48475.4	113.845	94420.5	1717.67	61.14	13.0171
464.486	49347.2	121.837	94263.9	1657.46	50.104	8.00489
466.125	48745.5	115.867	93880.8	1771.74	43.0618	15.0133
467.763	48151.9	120.916	93866	1712.79	38.0511	16.0176
469.402	48747.5	120.819	94030.7	1726	41.074	21.0276
471.04	48670.3	122.961	94369.6	1801.74	44.0777	13.0123
472.678	48707.3	113.768	93957.5	1689.81	39.0632	12.011
474.317	49591	118.842	94013.9	1735.12	50.0856	15.0158
475.955	49066.1	110.798	93962.3	1723	40.0646	10.0092
477.594	48055.3	116.907	93871.8	1689.7	44.0807	10.0079
479.232	49083.1	99.6174	94686.5	1709.45	62.1252	16.0186
480.87	48670.3	115.902	94346	1680.72	48.0926	11.0084
482.509	47647.5	119.897	93695.2	1747.47	40.0514	17.0223
484.147	48611.9	117.831	94484.4	1718.67	36.0441	8.00586
485.786	48417.7	104.755	94135.6	1743.79	54.0958	12.0095
487.424	48749.5	115.796	93966.2	1745.02	37.0577	19.0226
489.062	47287	137.021	93780.1	1702.9	51.098	12.0125
490.701	49551.8	99.5991	94107.9	1765.17	49.0854	8.00684
492.339	48342	122.886	94062.3	1756.15	44.0693	11.0084
493.978	47700.6	127.95	94038.5	1734.57	51.0952	14.0145
495.616	48397.5	122.871	94520.3	1719.34	51.0889	15.0188
497.254	48786.7	100.67	93666.6	1648.61	49.0854	14.008
498.893	48247.7	112.723	94157.4	1699.57	51.0952	10.0075
500.531	47648.5	128.937	94161.1	1759.72	57.1099	14.0111
502.17	48456.1	154.315	93933.7	1751.03	41.0734	13.0083
503.808	47724.6	143.057	94426.8	1709.67	52.1018	10.0163
505.446	49386.9	122.984	93940.6	1704.12	49.0794	17.0244
507.085	48398.4	103.72	94179.6	1650.83	46.0842	12.0116
508.723	47213.5	146.111	94118.4	1692.81	47.0733	9.00962
510.362	47323.9	118.864	95025.5	1772.97	62.1252	16.0142
512	49449.2	123.996	94805.2	1805.44	52.0886	12.0103
513.638	47963	109.768	93882.1	1760.38	66.1611	16.0196
515.277	47538.9	101.605	94025.6	1675.14	62.148	12.0125
516.915	48687.8	99.6297	93800.5	1707.23	73.19	15.0142
518.554	49026.2	114.946	94780	1820.49	60.1285	14.0128
520.192	47667.8	136.101	94374.8	1759.49	74.1812	10.011
521.83	49325.9	119.875	94479.8	1778.89	91.2984	19.0215
523.469	47161	116.864	94192.3	1753.37	57.1134	16.0186
525.107	49099.1	105.796	94721.7	1786.35	81.2254	10.0116
526.746	49347.2	126.012	94099.2	1731.56	76.2001	17.0203
528.384	47159	122.931	94431.8	1782.23	84.2462	19.0206
530.022	49043.1	103.681	94263.2	1766.51	84.2264	16.0156
531.661	47125.5	128.005	94635.3	1765.06	76.2002	13.0091
533.299	47536.9	110.805	94006.5	1799.68	97.3121	10.0086
534.938	47451.3	116.806	95192.3	1764.54	83.2448	9.00962
536.576	48206.7	134.989	94366.3	1812.26	106.363	16.0259
538.214	48747.5	117.94	94655.9	1784.12	115.42	14.0154
539.853	47720	107.734	95003.4	1750.58	102.331	12.0095
541.491	47963	101.667	94116	1769.83	111.432	22.0336
543.13	47757.8	122.848	94829	1716.23	129.553	19.0203
544.768	47109.7	126.962	95162.3	1767.64	129.574	21.0302
546.406	47868.9	108.73	94179.3	1802.98	131.559	8.00537
548.045	47814.3	118.878	94575.1	1770.74	147.709	12.0132
549.683	48302.8	103.687	94597.5	1681.62	154.801	12.0154
551.322	47888.5	132.028	95739.3	1764.17	154.785	11.0104
552.96	47251.2	115.767	94532.4	1807.6	159.845	11.0118
554.598	48190.8	118.835	93894.5	1767.4	188.168	13.0083
556.237	47650.5	121.95	94856.7	1673.4	202.293	19.0238
557.875	46914.8	104.716	94515.4	1744.13	243.85	13.0131
559.514	47683.2	118.864	94420.2	1716.23	240.864	17.0223
561.152	47760.8	119.897	94635.5	1744.2	270.316	14.0171
562.79	47981.7	115.774	94274.8	1851.66	252.974	17.0192
564.429	47907.1	115.81	93860.6	1789.47	282.525	8.01125
566.067	48265.7	122.946	95299.8	1801.09	295.761	11.0111
567.706	47377.9	99.6113	94194.9	1764.17	299.854	17.0151
569.344	47252.2	120.923	94774.3	1862.5	318.165	17.0196
570.982	47795.8	138.031	93874.6	1751.92	347.781	13.0187
572.621	47556.1	106.717	94213	1850.27	367.216	15.0133
574.259	47376.9	143.137	94460.5	1772.05	405.139	21.0263
575.898	47195.6	113.852	93842.4	1769.74	434.897	19.0226
577.536	48398.5	107.648	94522	1793.16	431.921	16.0147
579.174	47649.5	106.704	94160.7	1830.91	471.872	17.0192
580.813	47268.1	101.736	94854.6	1802.01	470.855	19.0238
582.451	48456.1	146.138	94704.1	1733.23	514.106	14.0197
584.09	47649.5	130.076	95295.5	1808.79	549.194	9.01017
585.728	47926.7	140.229	94442.6	1825.15	584.514	13.0211
587.366	47323.9	117.896	93840.8	1765.63	623.917	20.0244
589.005	47070.3	117.947	94523.1	1831.15	672.976	21.0237
590.643	47090	108.757	94088.1	1763.17	727.161	15.0261
592.282	47411	120.886	93890.1	1788.57	755.421	23.0359
593.92	47161	127.957	93987.8	1787.47	807.001	14.0128
595.558	46806	114.799	94772	1794.28	839.599	22.0444
597.197	47073.3	116.892	94267.8	1869.1	901.571	15.0207
598.835	48208.7	118.813	93747.3	1824.67	927.246	27.0388
600.474	47208.4	108.764	94384.3	1777.43	1014.98	24.0279
602.112	46549.9	117.896	94438	1837.08	1026.88	30.0587
603.75	47665.8	131.145	94374.4	1784.46	1059.73	18.0165
605.389	47574.3	117.838	94075.4	1810.91	1164.08	14.024
607.027	47851.3	114.813	94132.8	1841.1	1184.47	25.0374
608.666	47870.9	110.778	93920.3	1756.6	1286.84	24.0337
610.304	47502.5	130.871	94353.8	1871.59	1310.84	18.022
611.942	48477.4	123.965	93775.4	1829.03	1354.33	20.022
613.581	47281	108.824	94174	1854.66	1388.39	23.0316
615.219	48187.8	105.772	94469.8	1845.34	1435.42	21.0311
616.858	48002.4	109.781	94260.8	1832.27	1555.46	26.0477
618.496	48115.2	95.6865	93953.8	1851.14	1690.35	27.0471
620.134	47467.2	103.725	94197.2	1750.13	1756.83	22.035
621.773	48019.2	108.811	94072.2	1898.16	1829.15	27.0421
623.411	47390.9	103.751	93956.3	1785.38	1897.75	23.033
625.05	48224.7	106.717	94324.1	1849.54	1997.19	17.0171
626.688	48493.7	90.5919	94481.2	1828.15	2180.06	32.0587
628.326	47411	89.5935	94303.7	1853.14	2161.78	29.047
629.965	48075.5	126.09	94353.2	1846.94	2234.87	36.0572
631.603	49044.1	136.152	94929.8	1845.05	2392.05	21.0353
633.242	48266.7	97.677	94337.3	1797.97	2513.93	37.0554
634.88	48417.6	113.83	94490.8	1801.09	2604.18	24.0308
636.518	48162.2	100.744	94333.6	1870.61	2684.86	39.0775
638.157	48474.4	115.831	94811.8	1866.1	2902.51	33.0595
639.795	48629.3	105.759	93879.9	1873.07	3064.18	34.0664
641.434	49164.3	127.904	94642	1825.68	3232.13	34.0645
643.072	49446.2	129.016	94243.9	1914.26	3374.65	42.0796
644.71	47630.2	135.197	94517.4	1822.67	3439.45	35.0803
646.349	48228.7	107.767	94654.5	1810.14	3565.64	40.0758
647.987	49283.4	115.81	94015.8	1828.03	3848.52	58.1171
649.626	47739.4	119.934	94540.9	1857.26	4112.53	50.1377
651.264	48905	117.911	94533.1	1713.01	4157.76	54.1421
652.902	49345.2	98.7841	94417	1853.78	4417.98	43.0908
654.541	49841.5	126.035	94243	1865.86	4737.19	61.1587
656.179	48887.2	117.935	94270.9	1822.43	4795.98	42.0874
657.818	48964.5	126.985	93755.1	1861.98	5222.55	67.2031
659.456	49881.4	99.648	94133.7	1849.1	5450.6	64.1646
661.094	49780.8	117.889	94413.4	1784.35	5696.06	73.2258
662.733	49182.9	104.761	94197.3	1876.2	5856.64	51.1452
664.371	50857.1	120	94311.9	1732.45	6288.63	61.1625
666.01	50506.2	111.864	94113.9	1885.05	6450.91	55.1431
667.648	50135.5	108.891	94331.7	1853.14	6845.24	47.1079
669.286	50137.5	94.7637	95428	1828.54	7176.89	66.1576
670.925	51078.5	128.068	94248.5	1761.4	7494.97	69.2177
672.563	50526.1	105.791	94049.8	1902.27	7858.55	71.2545
674.202	50438.9	110.914	94631.8	1833.86	8288.79	56.144
675.84	51631	126.121	94444.6	1822.2	8833.21	65.1891
677.478	51038.4	115.924	95095.3	1874.95	9329.2	88.2912
679.117	51078.6	125.185	94272.3	1860.74	9752.51	94.3227
680.755	50547.9	116.052	94566.8	1855.9	10206.3	86.2793
682.394	51889.2	123.143	94471.2	1826.73	10626.8	77.2571
684.032	50657.5	101.786	94413.6	1789.39	11261.4	95.3641
685.67	52009.3	131.073	95128.1	1769.5	11656.8	87.2963
687.309	52253.3	128.178	94419.7	1845.72	12168.2	104.415
688.947	52154.5	101.855	94517.3	1782.16	12749.9	100.404
690.586	51726.8	132.061	94343.5	1791.35	13584.1	107.43
692.224	52080.2	124.087	94497.8	1789.16	14007.2	116.484
693.862	51308	103.821	94564.6	1711.12	14445.2	95.405
695.501	53149.3	108.878	94140.4	1762.97	14881.5	125.595
697.139	54182	112.903	94298.6	1786.39	16011.9	120.505
698.778	51633	109.916	93436	1798.44	16244.5	117.485
700.416	52178.6	125.054	94513	1840.67	17198.1	127.612
702.054	53458.9	113.978	93773.7	1675.83	18223.9	130.575
703.693	53226.4	115.938	94806.4	1833.03	18478.8	145.797
705.331	52971.8	136.345	94304.2	1703.36	19534.2	147.736
706.97	53171.6	119.054	94700.5	1739.17	19933.8	171.098
708.608	52465.5	110.018	93675.1	1733.46	20885.9	152.841
710.246	53534.9	108.857	93967.9	1834.81	21444.7	144.797
711.885	53171.9	113.943	93814.5	1736.13	22074.8	154.852
713.523	52374.6	125.301	94482.4	1790.08	22924.1	156.911
715.162	52768.1	111.017	94104.5	1763.23	23966.8	169.064
716.8	53098	101.874	93924.7	1695.46	24685.5	159.972
718.438	52446.6	116.038	93758.1	1710.78	25441.3	196.351
720.077	52055.2	100.937	94340.4	1583.5	26258.3	218.517
721.715	52547.2	136.168	93812.5	1631.18	27306	187.202
723.354	52200.8	101.843	93456.1	1683.02	28528.2	201.329
724.992	51986.4	109.018	92802.6	1643.9	28971.9	190.227
726.63	52251.2	101.886	93748.3	1592.63	30148.5	186.132
728.269	52346.7	131.145	93256.9	1646.13	31041	233.86
729.907	51400	112.973	93342.8	1664.41	31815	205.515
731.546	52321.8	119.003	93076.4	1571.68	32192.4	226.782
733.184	51911.9	112.05	93106.2	1601.25	33467.4	248.064
734.822	51535.8	94.7462	93249.3	1618.71	34516.3	219.652
736.461	51169.1	101.811	92561.6	1574.87	35463.3	240.953
738.099	51013.8	99.8628	93172.2	1546.44	36385.8	260.341
739.738	51934.7	136.202	93870.8	1546.86	37441.5	256.131
741.376	51329	116.088	92825.8	1573.3	38636.9	257.258
743.014	50959.3	109.942	92526.4	1545.76	39192.8	278.471
744.653	50284.5	105.876	93214.2	1582.69	40121.8	282.612
746.291	51677.6	93.7931	92224.3	1562.51	41797.3	269.382
747.93	50611.7	105.993	93038.4	1559.43	42767.6	280.577
749.568	51283.2	129.263	92019.5	1515.67	43378	288.739
751.206	50069.6	109.923	92071	1529.66	44746.5	301.096
752.845	49671.7	100.837	92229.5	1515.56	46280	310.218
754.483	49880.5	113.007	91617.9	1466.58	47746.4	296.087
756.122	50479.4	91.697	92046	1490.1	48347.7	314.415
757.76	49261.1	116.124	91367.7	1448.91	48744.4	354.12
759.398	49530.2	91.8326	91412.7	1425.23	49893	394.179
761.037	49346.2	103.891	90520.5	1411.58	50387.8	343.962
762.675	47648.5	125.069	90948.1	1460.8	53416	326.505
764.314	49032.1	117.029	90362.8	1366.17	53418.9	358.19
765.952	47772.1	94.7988	89645.5	1323.72	55812	347.047
767.59	48201.7	96.8933	89192.4	1339.07	56426.6	411.548
769.229	46681.6	101.868	89381.4	1394.3	58584.8	369.446
770.867	47248.4	100.763	89304.4	1328.11	58994	376.497
772.506	45853.9	95.7689	89080.9	1351.38	60668.9	358.079
774.144	45775.9	92.7874	88681.1	1314.1	62676.7	407.375
775.782	47571.3	92.7076	87742.7	1345.23	63891.3	430.115
777.421	46107.1	117.051	88967.4	1339.24	65668.3	381.88
779.059	44671.5	87.6286	88332.8	1320.23	64805.5	390.982
780.698	44008.3	89.7258	84978.1	1278.79	68675.1	421.868
782.336	44760.5	95.822	84721.2	1293.32	70711.3	426.741
783.974	44347.6	87.7041	86494.8	1216.14	72231.2	399.234
785.613	43967.5	92.7475	83816.9	1239.47	73215.7	480.469
787.251	43492.3	85.6458	85084	1224.88	76316.2	408.392
788.89	43672.3	84.646	81414.7	1208.26	75293.5	492.934
790.528	42621	80.5748	83299.8	1202.56	79566.8	444.482
792.166	42687.2	92.6848	79885.8	1173.7	79130.3	450.507
793.805	41497.6	90.7424	81453.8	1161.09	80980.3	439.351
795.443	41424.1	88.7532	80126.8	1159.94	83779	503.193
797.082	41047.3	91.6801	77844.6	1092.31	84083.9	491.628
798.72	40624.9	78.653	79259.5	1082	83815.7	509.356
800.358	40462.6	70.5513	76119.6	1087.07	85313.8	506.07
801.997	40217.2	78.5853	76925.1	1114.3	85653.4	547.491
803.635	39786.9	85.7354	77146.1	1086.6	86522.8	513.456
805.274	39162.2	83.6357	73977.2	1101.86	87766.7	505.038
806.912	38826.9	67.5879	76119.8	1072.35	87812.8	554.65
808.55	38029.3	83.6975	71057.2	1022.08	89138.4	565.231
810.189	37635.3	92.7076	71829.2	943.379	89127.4	533.993
811.827	37305.7	79.639	69516.5	992.96	90176	599.22
813.466	36649.3	94.7696	67618	1077.73	89873.1	575.583
815.104	35657.8	77.5993	68383.2	953.321	91273.9	556.619
816.742	36390.1	79.5708	65465	937.484	90617.6	576.58
818.381	35691	67.4929	65671.1	947.783	91523.8	554.889
820.019	35410.7	73.5636	63962	944.109	91836.6	584.942
821.658	34203.2	67.5007	62083.5	929.93	91601.3	596.144
823.296	33700.7	84.6252	61996.2	874.967	91821.3	571.326
824.934	33869.7	55.3021	61515.7	852.991	91199.3	626.228
826.573	33094.1	75.5974	60329.9	852.509	91773.4	590.104
828.211	32783.4	74.5461	59365.7	884.725	92249.7	592.141
829.85	32180.6	63.3422	56412.3	835.223	91807.2	594.958
831.488	31613.9	58.3742	56040.7	802.127	91746.7	626.307
833.126	30874	59.4043	55592.6	783.935	92869.7	611.909
834.765	30641.1	76.5468	54672.1	828.352	91556.4	599.258
836.403	30714.7	84.646	53766.5	791.768	92630.4	632.374
838.042	30417.4	59.3752	52728.1	804.435	92788.2	633.846
839.68	29921.7	66.4095	52337.6	814.448	92592.8	657.697
841.318	29125.7	53.396	50631.6	775.546	93120.7	672.122
842.957	29085.2	66.4299	50003	758.51	92873.3	671.225
844.595	27774.7	58.3562	48931.6	691.326	92620.7	658.515
846.234	27927.6	57.3519	46802	737.33	92905.2	631.704
847.872	27854.6	59.3569	47280.6	698.079	92862.8	633.745
849.51	27032.4	59.3351	46214.5	719.603	92981.1	624.225
851.149	26213.7	51.233	44608.4	727.84	92933.9	660.533
852.787	26089.2	52.2969	43170.4	684.07	92950.7	641.71
854.426	25899.5	53.2813	41848.9	656.98	92945.9	695.457
856.064	25224.3	51.318	41660	607.99	92950	671.124
857.702	24892.9	50.3133	41590.5	578.673	92738.5	601.297
859.341	24490.4	53.3173	39757.2	601.574	92942.6	665.847
860.979	23813.4	59.3351	39488.5	614.253	92860.5	654.283
862.618	23778.5	49.3328	38488.9	570.445	93153.2	668.126
864.256	23143.9	49.2541	37692	558.042	92851.7	684.767
865.894	22817.4	45.2778	37262.8	585.115	92960.4	666.099
867.533	22510	45.2139	36416.4	555.232	92822.7	709.754
869.171	21924.2	47.2437	35172.8	513.551	93520.7	711.235
870.81	21639.7	44.1861	33634	541.266	93512.4	701.421
872.448	21004.4	37.2101	34084.8	542.637	93236.5	719.111
874.086	20566.8	36.1789	32557.1	515.751	93432.5	688.634
875.725	20386.3	31.1283	31933.9	528.951	93085.8	678.538
877.363	19700.6	39.195	30902.9	476.492	93366.9	698.42
879.002	19542.1	31.1447	30435.6	491.867	93417	714.017
880.64	19061.9	34.1585	29713.3	466.316	93299.9	696.959
882.278	19021.3	35.1362	29078.4	458.217	93425.9	717.199
883.917	18703.2	45.189	28301	467.101	93210.4	707.009
885.555	18042.7	25.0957	27434.8	458.969	93208.6	752.664
887.194	17542.6	38.1607	27021.2	426.979	93576.4	712.616
888.832	17152.5	28.1253	26306.1	410.541	93284.3	688.642
890.47	16909.2	33.1325	25554.2	406.415	93325	749.365
892.109	16632.7	34.125	25209	395.112	93223.6	697.382
893.747	16301	35.1276	24392.1	387.072	93626.9	799.778
895.386	16106	34.1438	23829.9	389.065	93124.7	761.045
897.024	16011.4	29.1111	22861.8	383.99	93283.8	690.823
898.662	15578.9	29.1111	22715	342.029	93157.4	704.474
900.301	14787	27.0885	22201	372.541	93879.5	752.013
901.939	14705.1	22.0755	21586.5	329.612	93397.1	703.872
903.578	14167.5	34.1409	20582.4	358.234	93047.1	732.665
905.216	14084.5	28.1012	20231.4	307.043	93362.7	734.621
906.854	13808.9	35.1319	19461.7	314.363	93324.4	725.209
908.493	13697	30.0863	19078.7	311.248	93351.7	765.378
910.131	13121.8	19.0622	18677	298.104	93539.8	720.338
911.77	12874.3	31.1054	17985.5	272.538	93842.8	729.891
913.408	12500.3	24.0705	17717	272.585	93874	742.179
915.046	12210.1	24.0617	17142.9	295.943	93615.6	749.464
916.685	12041	34.1062	16833.9	249.095	93767.1	697.21
918.323	11889.4	28.0857	16384.4	243.991	94355.6	689.155
919.962	11687	24.0764	16003.7	266.626	93642.5	715.51
921.6	11337.5	25.065	15656.7	258.306	93691.4	714.299
923.238	10840.4	14.0368	14981.4	258.386	93341.8	719.336
924.877	10672.4	21.0417	14415.4	247.078	93582.2	742.458
926.515	10453.8	20.0453	14203.2	215.662	93415.3	708.746
928.154	10261.3	17.04	13859.5	219.774	93778.3	669.232
929.792	9921.42	19.0517	13397.7	204.52	93579.6	674.583
931.43	9795.56	12.0227	13281.8	206.561	94224.5	683.457
933.069	9519.62	18.0319	12748.5	179.107	93671.2	716.294
934.707	9170	19.0506	12356.7	188.191	93691	706.921
936.346	9220.35	17.0317	12078.5	209.529	93741	685.897
937.984	8981.97	21.0379	11802.7	193.288	93771.2	732.861
939.622	8693.9	20.0526	11217	163.967	94145.6	694.077
941.261	8639.38	11.0198	11242.9	184.166	93498.8	724.34
942.899	8062.46	20.0416	10869.7	192.264	93548.7	714.179
944.538	7918.95	15.0307	10529.6	179.093	93905.3	700.868
946.176	7867.26	12.0235	10348.1	155.878	93480.6	750.64
947.814	7740.42	19.0354	10051.7	174.075	94219.2	643.113
949.453	7531.72	16.0333	9766.85	160.905	93773.1	622.226
951.091	7318.86	16.0313	9634.1	173.078	93729.3	696.47
952.73	7332.87	13.0179	9261.54	157.911	93912.2	731.011
954.368	7122.41	15.0261	9082.96	137.677	93514.8	751.983
956.006	6852.03	6.00843	8853.22	127.589	93890.4	690.8
957.645	6572.15	12.0198	8570.65	121.509	93667.5	659.859
959.283	6486.78	9.01679	8578.09	131.582	93101.1	661.987
960.922	6345.31	19.0296	8311.78	114.494	93773	684.767
962.56	6231.57	12.022	7982.55	130.637	94394.3	701.393
964.198	5950.6	9.01183	7572.21	109.443	94104.8	677.817
965.837	5872.8	16.0215	7503.07	122.569	93555.2	671.332
967.475	5766.12	11.0219	7428.77	104.447	94114.4	646.156
969.114	5661.7	15.0252	7106.26	123.549	94591.5	680.543
970.752	5616.12	10.0092	7012.38	97.3404	93774.6	740.35
972.39	5405.68	10.0141	6810.02	94.3573	93997.7	680.342
974.029	5257.12	7.00706	6611.17	93.3546	94270.7	636.922
975.667	5144.27	15.0225	6475.47	89.3196	93769.8	672.365
977.306	4923.17	7.01005	6260.97	91.3372	94725.6	652.522
978.944	4835.23	13.0179	6156.18	105.415	93810.8	603.434
980.582	4845.95	10.0098	5945.84	90.3089	93681.5	659.779
982.221	4513.86	13.0147	5727.01	106.41	93965.2	648.198
983.859	4580.46	8.00635	5725.17	82.2636	94393.1	623.186
985.498	4498.63	7.00791	5565.22	100.374	93726.2	662.751
987.136	4428.04	6.00623	5380.65	85.3005	94947.2	690.053
988.774	4136.7	10.0134	5302.66	73.1854	93773	640.699
990.413	4114.96	5.00626	5178.71	76.2234	93597	662.828
992.051	4134.69	5.0026	4886.64	89.341	93944.5	617.182
993.69	3910.92	6.0058	4885.99	68.2029	93718.3	680.469
995.328	3866.12	6.00587	4874.55	75.228	93610.2	652.558
996.966	3766.57	5.00412	4534.96	74.1991	94498.5	632.794
998.605	3710.1	5.00473	4498.74	67.2037	93800	646.317
1000.24	3635.48	0	4353.97	66.1738	94752.9	661.645
1001.88	3560.96	3.00266	4330.51	69.1796	94898.3	636.064
1003.52	3434.63	3.00247	4104.74	64.178	94187.8	619.334
1005.16	3418.65	11.0097	4054.08	71.2284	94103.3	656.653
1006.8	3217.55	6.00623	3963.11	77.2149	93700.5	614.024
1008.44	3244.02	4.00293	3895.48	63.1253	94236	618.068
1010.07	3204.08	6.0044	3740.71	57.1413	93619.6	678.586
1011.71	3085.91	5.00229	3714.58	53.1213	93583.7	608.725
1013.35	2929.84	5.00535	3503.91	54.1255	94114.4	609.865
1014.99	3007.98	6.0055	3509.62	50.0948	93663.3	613.063
1016.63	2838.99	3.00101	3521.03	53.1284	93643.3	628.622
1018.27	2904.13	4.00342	3293.46	40.0685	93993.8	571.202
1019.9	2737.56	5.00351	3280.01	43.0819	94083.7	614.026
1021.54	2651.95	3.00156	3132.83	51.1162	93524.8	611.795
1023.18	2598.46	8.00537	3115.67	40.0709	94186.9	600.434
1024.82	2525.1	8.0044	3009.78	43.0663	94194.9	614.14
1026.46	2581.88	1.00009	3093.12	41.0614	93730.1	620.145
1028.1	2395.21	2.0011	2912.32	42.0796	94405.2	611.833
1029.73	2421.43	3.00156	2901.77	45.0867	94085	587.917
1031.37	2411.95	5.0026	2746.47	36.0462	95189.8	605.6
1033.01	2272.61	5.00198	2677.64	36.0526	94385.3	546.938
1034.65	2287.26	3.00137	2656.83	35.046	94091.5	599.221
1036.29	2202.51	4.00269	2567.5	45.084	93509	578.87
1037.93	2166.5	4.00293	2592.91	33.0373	94322.8	612.919
1039.56	2197.78	3.00082	2491.53	42.0719	94416.5	587.135
1041.2	2089.01	4.00171	2395.42	42.0815	93974.7	587.003
1042.84	2051.01	6.00293	2446.12	38.0604	94211.9	571.185
1044.48	2029.35	2.00061	2402.37	41.0619	93871.6	582.838
1046.12	2054.68	8.00586	2276.31	34.0582	93797.4	606.412
1047.76	2005.45	3.00174	2285.66	26.0302	93667.3	595.069
1049.4	1876.17	3.00064	2171.49	30.0385	94186.3	627.386
1051.03	1849.26	3.00119	2135.7	28.0394	93820.9	583.021
1052.67	1929.76	4.00073	2146.23	36.0528	94027.8	565.354
1054.31	1894.15	1.00009	2158.51	29.0417	93377.1	619.451
1055.95	1771.45	4.0022	2045.94	28.0315	93590.7	592.434
1057.59	1800.09	3.00174	1976.96	32.0507	93512.3	589.028
1059.23	1679.72	5.00198	1999.8	27.0322	94087.4	544.673
1060.86	1675.27	1.00027	1979.09	20.0183	95586.8	544.268
1062.5	1675.19	2.00085	1870.35	23.019	94374.2	587.087
1064.14	1658.36	4.00171	1855.54	29.0417	93984.6	570.253
1065.78	1617.07	4.00171	1742.91	26.0302	94052.8	575.507
1067.42	1543.87	6.0022	1881.2	31.0407	93711.4	568.144
1069.06	1561.46	3.00082	1792.7	29.0345	94049.8	564.108
1070.69	1558.27	3.00119	1853.18	25.0269	94700.9	610.767
1072.33	1483.62	1.00058	1718.23	21.0225	94200.3	597.242
1073.97	1473.58	3.00101	1703.69	25.0344	93952.2	577.602
1075.61	1437.6	4.00171	1714.12	21.0174	94549.3	587.062
1077.25	1438.06	2.00061	1655.36	26.027	93717.5	600.64
1078.89	1417.14	0	1649.3	26.0302	94208	581.661
1080.52	1387.54	2.00037	1559.26	31.0387	93736.3	553.916
1082.16	1401.23	1.00009	1557.06	23.0232	93896.2	574.257
1083.8	1298.92	3.00082	1584.58	26.027	94889.8	555.957
1085.44	1311.99	2.00024	1515.12	17.014	93658.9	540.432
1087.08	1296.58	4.00073	1497.48	23.0232	93490.5	587.984
1088.72	1296.59	4.00171	1474.49	29.0328	93711.2	567.286
1090.36	1242.77	2.00049	1459.26	23.019	93534.2	574.579
1091.99	1316	1.00009	1480.06	18.0154	94472.2	488.535
1093.63	1221.19	2.00073	1427.69	21.0148	94058.3	565.341
1095.27	1229.35	1.00027	1362.34	22.0229	93708.9	539.147
1096.91	1191.66	1.00009	1398.07	21.0173	94496.6	533.07
1098.55	1190.74	3.00046	1353.73	21.0237	94105.1	569.323
1100.19	1158.44	1.00021	1438.42	20.0197	93744.8	550.783
1101.82	1202.34	2.00037	1390.74	19.0168	93670.1	563.281
1103.46	1178.02	3.00046	1336.24	29.0346	93785.7	564.292
1105.1	1206.95	2.00061	1231.35	17.0182	93578.7	533.258
1106.74	1158.48	2.00061	1324.51	18.0143	93900	552.692
1108.38	1118	4.00147	1268.05	26.0238	94334.6	577.69
1110.02	1125.16	0	1206.88	17.0175	93692.1	525.659
1111.65	1112.59	1.00021	1246.3	21.0148	93980.3	514.552
1113.29	1109.1	1.0004	1274.62	25.0267	93572.1	552.717
1114.93	1109.24	1.00015	1262.5	14.0068	93573.8	553.993
1116.57	1041.8	0	1190.35	20.0159	94031.4	567.242
1118.21	1086.84	0	1227.04	14.0094	94246.3	510.514
1119.85	1048.39	1.00034	1206.65	10.0049	94988.1	531.097
1121.48	1031.95	1.00015	1183.9	19.0157	94484.7	566.11
1123.12	1093.19	3.00082	1151.68	15.0096	93862.5	524.961
1124.76	946.196	1.00009	1214.19	21.0212	94248.9	499.91
1126.4	1039.47	0	1174.3	6.00403	94036.4	540.298
1128.04	1051.07	4.00122	1163.34	20.0159	94122.6	554.736
1129.68	975.961	2.00049	1123.88	13.0091	93767.1	566.167
1131.32	1011.85	1.00021	1130.16	9.00522	94386.2	550.671
1132.95	984.521	0	1163.56	16.0127	93552.6	569.232
1134.59	1051.33	1.00015	1089.57	23.0232	94327.6	551.789
1136.23	966.347	0	1059.6	15.0096	94188.2	569.07
1137.87	981.272	0	1048.97	21.0148	93970.3	559.066
1139.51	965.225	1.00027	1063.93	12.0073	93508	553.762
1141.15	967.286	3.00064	1016.11	10.0078	93934.8	579.636
1142.78	949.436	0	1038.21	15.014	93400.2	549.639
1144.42	913.315	1.00021	992.461	8.0044	93735.7	540.561
1146.06	926.062	3.00046	1048	12.0088	94118.6	537.329
1147.7	997.025	0	1104.4	9.00357	94299.4	546.81
1149.34	913.257	1.00015	1075.61	14.0086	93627.7	532.088
1150.98	931.444	0	1061.67	20.022	93410	552.751
1152.61	909.256	0	996.774	17.0099	93502.4	532.118
1154.25	985.274	0	1005.28	4.0022	93638.2	553.993
1155.89	854.135	3.00064	978.717	10.0061	94260.6	546.37
1157.53	822.5	1.00009	945.077	16.0098	93748.8	463.811
1159.17	876.447	5.00137	988.336	16.0107	94747.3	572.597
1160.81	875.171	3.00064	961.982	24.0205	93954.5	528.949
1162.44	885.726	2.00049	947.137	12.0092	93640.1	541.361
1164.08	837.336	2.00024	954.558	14.0094	93738.4	556.641
1165.72	851.922	3.00082	991.524	12.0064	93905.3	503.043
1167.36	893.174	0	986.204	13.006	93930.5	549.501
1169	815.088	1.00009	948.959	16.0176	94149.6	507.197
1170.64	885.059	1.00009	989.336	20.0159	94613	533.948
1172.28	836.387	1.00009	911.029	9.00363	93960.2	527.955
1173.91	835.332	1.00009	913.028	20.0147	94455.2	545.673
1175.55	773.046	2.00037	1012.85	12.0066	93544.3	526.879
1177.19	807.84	1.00015	902.571	12.0073	94168.5	535.33
1178.83	787.878	0	890.839	11.005	94355	540.39
1180.47	840.652	1.00009	950.078	11.0057	93795.2	543.503
1182.11	862.569	2.00012	893.007	14.011	93412.2	525.864
1183.74	784.583	0	969.227	13.0083	94070.1	537.362
1185.38	815.65	0	918.439	15.0122	93412.5	519.637
1187.02	774.186	1.00021	936.493	13.0091	93600.6	507.323
1188.66	819.345	1.00015	898.401	10.0055	94184.5	525.99
1190.3	785.878	2.00073	961.679	20.0134	93839.2	556.03
1191.94	760.738	2.00024	863.515	11.0071	93746.3	516.571
1193.57	760.66	0	823.5	15.0096	94119.9	531.98
1195.21	736.392	0	857.029	11.0077	94301.3	585.844
1196.85	796.277	0	862.407	12.0059	93724.9	494.875
1198.49	759.47	0	871.897	14.0086	93752.1	494.752

## Sheet: Fig. 2e
0	1
0.5	1.00397
1	1.00542
1.5	1.00766
2	1.01003
2.5	1.01326
3	1.01441
3.5	1.01754
4	1.02102
4.5	1.02274
5	1.02451
5.5	1.02684
6	1.03012
6.5	1.03237
7	1.03696
7.5	1.03957
8	1.04293
8.5	1.0454
9	1.04976
9.5	1.05415
10	1.05766
10.5	1.0627
11	1.06531
11.5	1.06709
12	1.07036
12.5	1.07335
13	1.07583
13.5	1.0786
14	1.08145
14.5	1.08423
15	1.08557
15.5	1.08893
16	1.09554
16.5	1.10112
17	1.10631
17.5	1.11304
18	1.11753
18.5	1.12413
19	1.12764
19.5	1.13072
20	1.13182
20.5	2.7943
21	2.79849
21.5	2.80228
22	2.80862
22.5	2.81316
23	2.81783
23.5	2.82248
24	2.83143
24.5	2.8364
25	2.84316
25.5	2.84583
26	2.85074
26.5	2.85459
27	2.85693
27.5	2.86237
28	2.86569
28.5	2.87192
29	2.87523
29.5	2.87866
30	2.88198
30.5	2.88516
31	2.88974
31.5	2.88964
32	2.89397
32.5	2.89818
33	2.9034
33.5	2.9042
34	2.91042
34.5	2.91554
35	2.92149
35.5	2.92897
36	2.93183
36.5	2.93957
37	2.94156
37.5	2.94757
38	2.9539
38.5	2.95699
39	2.96394
39.5	2.96513
40	2.9725
40.5	2.97426
41	4.22365
41.5	4.22417
42	4.22323
42.5	4.22539
43	4.22749
43.5	4.22827
44	4.22963
44.5	4.23217
45	4.2325
45.5	4.23324
46	4.23398
46.5	4.23429
47	4.23498
47.5	4.23489
48	4.23508
48.5	4.23556
49	4.23548
49.5	4.23591
50	4.2401
50.5	4.23866
51	4.23837
51.5	4.24002
52	4.23904
52.5	4.23969
53	4.23905
53.5	4.24163
54	4.24135
54.5	4.24221
55	4.24192
55.5	4.2422
56	4.24324
56.5	4.24441
57	4.24619
57.5	4.24593
58	4.24563
58.5	4.25006
59	4.25177
59.5	4.25368
60	4.25413
60.5	4.25476
61	4.2552
61.5	4.2549
62	4.25628
62.5	4.2577
63	4.25639
63.5	4.25705
64	4.25859
64.5	4.25911
65	4.25984
65.5	4.26001
66	4.26
66.5	4.25999
67	4.2612
67.5	4.26264
68	4.26293
68.5	4.26389
69	4.26618
69.5	4.26695
70	4.26789
70.5	4.27037
71	4.274
71.5	4.27422
72	4.27366
72.5	4.2747
73	4.27635
73.5	4.27701
74	4.27652
74.5	4.27681
75	4.27765
75.5	4.27997
76	4.28024
76.5	4.28014
77	4.27883
77.5	4.27858
78	4.279
78.5	4.28015
79	4.28086
79.5	4.28223
80	4.28319
80.5	4.2825
81	4.28332
81.5	4.28469
82	4.28577
82.5	4.28651
83	4.28756
83.5	4.28785
84	4.28918
84.5	4.28947
85	4.29433
85.5	4.29514
86	4.29558
86.5	4.29491
87	4.29536
87.5	4.29585
88	4.29585
88.5	4.2962
89	4.2955
89.5	4.29585
90	4.29684
90.5	4.29733
91	4.29681
91.5	4.298
92	4.29846
92.5	4.29957
93	4.30102
93.5	4.30229
94	4.30262
94.5	4.30244
95	4.30382
95.5	4.30397
96	4.30359
96.5	4.30548
97	4.30575
97.5	4.30629
98	4.30601
98.5	4.30504
99	4.30443
99.5	4.30454
100	4.30361

## Sheet: Fig. 2f
	0	25	42	64	120	190	280	400	470	590	660	730	780	900	1040	1240	1333	1450	1660
400	0.1773	0.1809	0.1805	0.1806	0.1809	0.1791	0.1805	0.1797	0.1761	0.1747	0.1752	0.1747	0.1763	0.1744	0.1732	0.1742	0.1743	0.1744	0.1747
405	0.1792	0.182	0.1817	0.1818	0.1826	0.1809	0.1816	0.1812	0.1771	0.176	0.1764	0.1761	0.1773	0.1761	0.1746	0.1757	0.1751	0.1755	0.1761
410	0.1823	0.1851	0.1845	0.1854	0.1862	0.1845	0.185	0.1851	0.1809	0.1792	0.1796	0.1793	0.1806	0.1793	0.1776	0.1789	0.1791	0.1793	0.1798
415	0.1879	0.1908	0.1903	0.1911	0.1921	0.1902	0.1905	0.1903	0.1859	0.1846	0.1853	0.1848	0.1862	0.1852	0.1836	0.1846	0.1849	0.1851	0.1854
420	0.1932	0.1962	0.1959	0.1969	0.198	0.1961	0.1958	0.1952	0.1915	0.1903	0.1901	0.1906	0.1917	0.1908	0.1895	0.1904	0.1907	0.1904	0.191
425	0.197	0.2003	0.2001	0.2003	0.2012	0.2001	0.1998	0.1992	0.1953	0.195	0.1943	0.1949	0.196	0.195	0.1945	0.1941	0.1945	0.1944	0.1948
430	0.2027	0.206	0.2054	0.2064	0.2071	0.206	0.2047	0.2049	0.2014	0.2008	0.1998	0.2006	0.2011	0.2009	0.2006	0.2002	0.2002	0.2001	0.2008
435	0.2082	0.2116	0.2105	0.2116	0.2118	0.2118	0.2113	0.2103	0.2068	0.2064	0.2051	0.2062	0.2065	0.2068	0.2065	0.2055	0.2059	0.2057	0.206
440	0.2162	0.2199	0.2189	0.2198	0.2196	0.2201	0.2197	0.2185	0.2153	0.2151	0.2137	0.215	0.2148	0.2152	0.2153	0.2141	0.2142	0.214	0.2145
445	0.2235	0.2283	0.2265	0.2276	0.2275	0.228	0.227	0.2266	0.2233	0.2227	0.2207	0.2231	0.2227	0.2233	0.2233	0.2219	0.2221	0.222	0.2223
450	0.2297	0.2345	0.2332	0.2341	0.234	0.2344	0.234	0.2329	0.2303	0.2298	0.2272	0.2295	0.229	0.2299	0.2307	0.2282	0.2291	0.2283	0.229
455	0.2368	0.2427	0.241	0.2426	0.2418	0.242	0.2417	0.2408	0.2384	0.2385	0.2355	0.2379	0.2374	0.2382	0.2388	0.2367	0.2371	0.2371	0.2371
460	0.2474	0.2532	0.2513	0.2525	0.2526	0.2531	0.2537	0.2533	0.2498	0.2501	0.2469	0.249	0.2481	0.2488	0.2497	0.2473	0.2472	0.2485	0.2472
465	0.2554	0.2622	0.2606	0.2618	0.2608	0.2617	0.2634	0.2608	0.2593	0.2578	0.2557	0.2583	0.2569	0.2582	0.2587	0.2567	0.2564	0.2566	0.2567
470	0.2656	0.2736	0.2716	0.2729	0.272	0.2742	0.2739	0.274	0.271	0.2701	0.2673	0.2697	0.2685	0.2694	0.2706	0.2681	0.2692	0.2677	0.2693
475	0.2782	0.2876	0.2856	0.2871	0.2868	0.2868	0.2879	0.2867	0.2854	0.2847	0.2823	0.284	0.2829	0.2838	0.2844	0.2827	0.2818	0.2821	0.2821
480	0.2886	0.2987	0.2969	0.2981	0.2981	0.2985	0.2995	0.2977	0.2964	0.2961	0.2933	0.2953	0.2941	0.2951	0.2954	0.2935	0.2927	0.2933	0.2932
485	0.3017	0.3125	0.3114	0.3127	0.3127	0.3128	0.3134	0.3125	0.3111	0.3101	0.3083	0.3097	0.3089	0.3095	0.3099	0.3082	0.3073	0.3079	0.3078
490	0.3093	0.3221	0.3204	0.3217	0.322	0.321	0.323	0.3212	0.3204	0.3197	0.3178	0.3193	0.3181	0.3183	0.3193	0.3174	0.3168	0.3162	0.316
495	0.3198	0.3337	0.3325	0.334	0.3338	0.3329	0.3346	0.3336	0.3343	0.3315	0.3298	0.3312	0.3302	0.3305	0.3309	0.3316	0.3301	0.3293	0.3304
500	0.3329	0.3484	0.3469	0.3483	0.3479	0.3481	0.3489	0.3486	0.3468	0.3462	0.3445	0.346	0.3445	0.3451	0.3452	0.3435	0.3425	0.3438	0.3424
505	0.3434	0.3597	0.3586	0.36	0.36	0.3596	0.3618	0.3597	0.36	0.3576	0.3564	0.3572	0.3563	0.3565	0.3564	0.355	0.3553	0.355	0.3554
510	0.3558	0.373	0.3721	0.3731	0.3735	0.3733	0.3757	0.3735	0.373	0.3712	0.3695	0.3704	0.3693	0.3695	0.3695	0.3699	0.3688	0.3683	0.3686
515	0.3664	0.3846	0.3835	0.3847	0.3847	0.3851	0.3853	0.3855	0.3829	0.382	0.3807	0.3812	0.38	0.3804	0.3799	0.3798	0.3782	0.3791	0.3779
520	0.3761	0.3945	0.3936	0.3948	0.3944	0.3935	0.3927	0.394	0.3929	0.3916	0.3905	0.3906	0.3896	0.3906	0.3894	0.3895	0.3877	0.3889	0.3879
525	0.3849	0.4038	0.4031	0.4039	0.4036	0.4026	0.4033	0.4026	0.4015	0.4005	0.3995	0.3993	0.398	0.3989	0.3981	0.3982	0.3961	0.397	0.3965
530	0.3933	0.4111	0.4102	0.4111	0.4108	0.4094	0.4112	0.4096	0.4082	0.4074	0.4067	0.4065	0.4052	0.4058	0.4046	0.4046	0.403	0.4038	0.4032
535	0.399	0.4207	0.42	0.4203	0.4191	0.4188	0.4196	0.4192	0.4171	0.4161	0.416	0.4151	0.4149	0.4147	0.4137	0.4137	0.4117	0.4127	0.4117
540	0.4105	0.431	0.4306	0.4311	0.4314	0.4298	0.4304	0.4309	0.4287	0.4267	0.4266	0.4259	0.4248	0.4251	0.4245	0.4244	0.4232	0.4232	0.4235
545	0.419	0.4406	0.4403	0.4411	0.4397	0.4394	0.4402	0.4394	0.4368	0.437	0.4368	0.4363	0.4351	0.4355	0.4337	0.4336	0.4318	0.4329	0.4314
550	0.4261	0.4497	0.4495	0.45	0.4501	0.4498	0.4506	0.4489	0.446	0.4461	0.4456	0.4449	0.4437	0.4441	0.4427	0.4424	0.4412	0.4415	0.441
555	0.4329	0.4579	0.4577	0.4578	0.4577	0.4567	0.4583	0.4571	0.4539	0.4539	0.4533	0.4525	0.4514	0.4516	0.4504	0.4501	0.4468	0.4484	0.447
560	0.4354	0.4611	0.4613	0.4613	0.4613	0.4608	0.4609	0.4602	0.4569	0.4567	0.4561	0.4554	0.4542	0.4543	0.4534	0.4522	0.4497	0.4506	0.4501
565	0.4348	0.4603	0.4604	0.4603	0.4603	0.4593	0.4595	0.4587	0.4554	0.4554	0.4543	0.4534	0.4524	0.452	0.4512	0.4503	0.4479	0.4485	0.4473
570	0.4311	0.4561	0.4558	0.4556	0.4554	0.4542	0.4539	0.4531	0.45	0.4501	0.4491	0.4483	0.4473	0.4465	0.4459	0.4448	0.4423	0.4431	0.4417
575	0.4267	0.4503	0.4503	0.4505	0.4504	0.4493	0.4491	0.4482	0.4452	0.4448	0.4441	0.4427	0.442	0.4416	0.4411	0.4397	0.4375	0.4384	0.4367
580	0.4216	0.4444	0.4444	0.4446	0.4441	0.4433	0.4436	0.4428	0.4402	0.4395	0.4385	0.4374	0.4368	0.4363	0.4356	0.4349	0.4327	0.4332	0.4312
585	0.4192	0.442	0.4423	0.4425	0.4422	0.442	0.4424	0.4418	0.4392	0.4387	0.4376	0.4366	0.4359	0.4357	0.435	0.434	0.4319	0.4325	0.4309
590	0.4194	0.4433	0.4435	0.4441	0.4441	0.4446	0.4446	0.4448	0.4422	0.4414	0.4407	0.4395	0.4387	0.4388	0.4383	0.4374	0.4351	0.4352	0.4339
595	0.4219	0.4484	0.449	0.4492	0.4492	0.4505	0.4511	0.451	0.4478	0.4476	0.4464	0.4463	0.4452	0.4451	0.4441	0.443	0.44	0.4405	0.4393
600	0.424	0.4532	0.4542	0.4538	0.4542	0.4554	0.4565	0.4561	0.4522	0.4533	0.4515	0.4514	0.4502	0.45	0.4489	0.4474	0.4437	0.4444	0.444
605	0.4237	0.4564	0.4569	0.4565	0.4569	0.4586	0.4593	0.4586	0.454	0.4557	0.4536	0.453	0.452	0.452	0.4513	0.448	0.4444	0.445	0.4447
610	0.4192	0.4536	0.4541	0.4528	0.4533	0.4552	0.4558	0.454	0.4494	0.4514	0.4486	0.4486	0.4475	0.4466	0.4463	0.4418	0.4378	0.4385	0.4379
615	0.4061	0.4409	0.4412	0.4396	0.4411	0.4421	0.4415	0.4399	0.4336	0.4363	0.4344	0.433	0.432	0.4321	0.4324	0.427	0.4225	0.4231	0.4224
620	0.3864	0.4188	0.4187	0.4169	0.4176	0.4192	0.4183	0.4189	0.4094	0.4125	0.4092	0.4088	0.4076	0.4066	0.4076	0.4015	0.398	0.3976	0.3978
625	0.3648	0.3937	0.3932	0.3917	0.3939	0.3932	0.3923	0.3899	0.3838	0.3858	0.3842	0.3819	0.3808	0.3815	0.383	0.376	0.3719	0.373	0.3715
630	0.3328	0.3558	0.3551	0.353	0.3557	0.3545	0.3532	0.3511	0.3448	0.3468	0.3451	0.3432	0.3423	0.3378	0.3451	0.333	0.3343	0.3303	0.333
635	0.2991	0.3156	0.3142	0.3131	0.3151	0.3138	0.3121	0.3104	0.3045	0.3063	0.3043	0.3028	0.302	0.3023	0.3036	0.2982	0.2953	0.2965	0.2947
640	0.2698	0.2794	0.2778	0.2806	0.2782	0.2771	0.2756	0.2742	0.2691	0.2703	0.2686	0.2671	0.2668	0.2669	0.2678	0.2638	0.2617	0.2621	0.2607
645	0.244	0.2479	0.2463	0.2468	0.2466	0.2452	0.2439	0.2427	0.2389	0.2401	0.2376	0.2372	0.2367	0.2368	0.238	0.2345	0.2335	0.2328	0.2321
650	0.2247	0.2239	0.2223	0.2209	0.2204	0.2202	0.219	0.2185	0.2153	0.2159	0.2131	0.2154	0.2148	0.2129	0.2166	0.2109	0.2113	0.2098	0.21
655	0.2071	0.2025	0.2011	0.2011	0.2006	0.199	0.1979	0.1979	0.1966	0.1972	0.1946	0.1956	0.1955	0.1951	0.1976	0.1937	0.1938	0.1931	0.1915
660	0.1942	0.1872	0.186	0.1862	0.186	0.1855	0.1855	0.1846	0.182	0.1831	0.1812	0.1822	0.1824	0.1815	0.184	0.1806	0.1804	0.1801	0.18
665	0.1856	0.1772	0.1761	0.1767	0.1762	0.1768	0.1761	0.1765	0.1742	0.174	0.1725	0.1736	0.1737	0.1732	0.1752	0.1725	0.173	0.1721	0.1729
670	0.1805	0.1717	0.1707	0.1714	0.1711	0.1709	0.1704	0.1704	0.1683	0.1691	0.1676	0.1687	0.1693	0.1684	0.1703	0.1677	0.1677	0.1676	0.1686
675	0.1756	0.1664	0.1654	0.1662	0.1653	0.1667	0.1658	0.1664	0.164	0.1644	0.1627	0.1636	0.1643	0.164	0.1656	0.1633	0.164	0.1634	0.1636
680	0.1727	0.1632	0.1625	0.1633	0.1628	0.1638	0.1632	0.1637	0.1614	0.1616	0.1606	0.1612	0.1622	0.1613	0.1627	0.1612	0.1616	0.1612	0.1616
685	0.1708	0.1612	0.1606	0.1612	0.1612	0.1619	0.1612	0.1618	0.1596	0.1598	0.1589	0.1593	0.1606	0.1598	0.161	0.1596	0.1596	0.1594	0.1598
690	0.1692	0.1598	0.1591	0.1599	0.1593	0.1604	0.1599	0.1606	0.1584	0.1588	0.1576	0.1582	0.1593	0.1583	0.1596	0.1584	0.1584	0.1581	0.1586
695	0.168	0.1582	0.1579	0.1585	0.1584	0.1592	0.1587	0.1595	0.1571	0.1574	0.1566	0.1571	0.1583	0.1573	0.1584	0.1572	0.1573	0.157	0.1576
700	0.167	0.1572	0.157	0.1575	0.157	0.1578	0.1575	0.1583	0.1562	0.1565	0.1559	0.1561	0.1571	0.1562	0.1572	0.1561	0.1561	0.1559	0.1567
705	0.1663	0.1564	0.1562	0.1566	0.1564	0.1572	0.157	0.1578	0.1555	0.1559	0.1551	0.1555	0.1565	0.1555	0.1568	0.1555	0.1555	0.1551	0.1561
710	0.1658	0.1561	0.156	0.156	0.1558	0.1567	0.1563	0.1574	0.1551	0.1554	0.1548	0.1554	0.1562	0.1553	0.1563	0.1549	0.155	0.1545	0.1558
715	0.1656	0.1554	0.1554	0.1554	0.1552	0.1561	0.156	0.157	0.1547	0.1548	0.1544	0.155	0.1556	0.155	0.1558	0.1546	0.1546	0.1542	0.1553
720	0.165	0.155	0.1549	0.1549	0.1548	0.1556	0.1554	0.1564	0.1541	0.1544	0.154	0.1545	0.1552	0.1544	0.1554	0.154	0.154	0.1535	0.1549
725	0.1646	0.1547	0.1543	0.1546	0.1546	0.1555	0.1552	0.1562	0.1538	0.1542	0.1537	0.1543	0.155	0.1541	0.1551	0.1537	0.1537	0.1531	0.1547
730	0.1645	0.1541	0.1541	0.1544	0.1544	0.1553	0.155	0.1559	0.1535	0.1541	0.1536	0.154	0.1547	0.1539	0.1548	0.1534	0.1532	0.1529	0.1544
735	0.1642	0.154	0.1539	0.1542	0.1542	0.1551	0.1547	0.1556	0.1532	0.1538	0.1534	0.1537	0.1545	0.1536	0.1546	0.1532	0.153	0.1528	0.1542
740	0.1641	0.1539	0.1537	0.154	0.1543	0.1552	0.1546	0.1556	0.1531	0.1536	0.1533	0.1534	0.1544	0.1535	0.1544	0.1531	0.1529	0.1526	0.154
745	0.164	0.1539	0.1537	0.1541	0.1542	0.1552	0.1546	0.1556	0.153	0.1535	0.1531	0.1533	0.1544	0.1533	0.1543	0.1531	0.1528	0.1525	0.1541
750	0.1639	0.1539	0.1538	0.1542	0.1543	0.1551	0.1546	0.1556	0.1531	0.1535	0.1532	0.1533	0.1544	0.1533	0.1543	0.1529	0.1528	0.1526	0.154
755	0.1638	0.1541	0.1539	0.1542	0.1543	0.155	0.1546	0.1555	0.153	0.1535	0.1533	0.1533	0.1544	0.1533	0.1542	0.1529	0.1527	0.1526	0.1539
760	0.1638	0.1541	0.1542	0.1544	0.1543	0.1548	0.1546	0.1557	0.1532	0.1535	0.1532	0.1533	0.1545	0.1534	0.1545	0.153	0.1526	0.1527	0.1541
765	0.1641	0.1545	0.1543	0.1546	0.1544	0.155	0.1548	0.1556	0.1535	0.1539	0.1535	0.1536	0.1544	0.1535	0.1549	0.1532	0.1528	0.1527	0.1541
770	0.1639	0.1548	0.1544	0.1547	0.1543	0.1548	0.1548	0.1557	0.1537	0.154	0.1533	0.1536	0.1545	0.1535	0.1552	0.1532	0.1528	0.153	0.1541
775	0.1642	0.1551	0.1543	0.1548	0.1545	0.1551	0.1551	0.1559	0.1539	0.1544	0.1533	0.1539	0.1546	0.1536	0.1557	0.1536	0.1531	0.1532	0.1543
780	0.1643	0.1555	0.1547	0.1553	0.1546	0.1553	0.1554	0.156	0.1543	0.1547	0.1533	0.1541	0.1548	0.1539	0.1559	0.1539	0.1537	0.1537	0.1547
785	0.1645	0.1559	0.1552	0.156	0.1551	0.1559	0.1558	0.1565	0.1547	0.155	0.1537	0.1545	0.1552	0.1545	0.1561	0.1543	0.1546	0.1542	0.1551
790	0.1649	0.1563	0.1559	0.1566	0.1559	0.1567	0.1562	0.157	0.1553	0.1554	0.1543	0.1549	0.1559	0.1551	0.1563	0.155	0.1554	0.1548	0.1555
795	0.1652	0.1569	0.1566	0.1573	0.1564	0.1573	0.1568	0.1575	0.156	0.1557	0.1548	0.1555	0.1566	0.1557	0.1565	0.1556	0.1561	0.1555	0.1561
800	0.1656	0.1574	0.1574	0.1579	0.1571	0.1576	0.1572	0.158	0.1564	0.1563	0.1556	0.156	0.1572	0.1561	0.1569	0.1561	0.1564	0.156	0.1565
805	0.1662	0.158	0.1578	0.1584	0.1574	0.158	0.1577	0.1587	0.1569	0.1568	0.1562	0.1563	0.1574	0.1565	0.1577	0.1567	0.1569	0.1566	0.157
810	0.1669	0.1587	0.1583	0.1587	0.1579	0.1584	0.1582	0.1591	0.1574	0.1575	0.157	0.157	0.1581	0.157	0.1585	0.1574	0.1571	0.1572	0.1576
815	0.1676	0.1594	0.1587	0.1592	0.1583	0.1588	0.1588	0.1596	0.1579	0.1582	0.1572	0.1576	0.1586	0.1576	0.1592	0.158	0.1578	0.1577	0.1582
820	0.1673	0.1599	0.1596	0.1606	0.1596	0.1616	0.1613	0.159	0.1577	0.1592	0.1582	0.1589	0.1596	0.1591	0.1603	0.159	0.1596	0.1608	0.1593
825	0.169	0.1605	0.1598	0.1604	0.1597	0.1607	0.1595	0.1604	0.159	0.159	0.1586	0.1589	0.16	0.1593	0.1603	0.159	0.1593	0.1593	0.1593
830	0.1693	0.161	0.1605	0.1612	0.1607	0.1611	0.1608	0.1612	0.1599	0.1599	0.159	0.1595	0.1604	0.1597	0.1607	0.1596	0.1601	0.1595	0.1602
835	0.1702	0.1616	0.1613	0.1617	0.1612	0.1617	0.1613	0.1619	0.1604	0.1605	0.1599	0.1601	0.1613	0.1604	0.1612	0.1604	0.1606	0.1602	0.1608
840	0.1709	0.1621	0.1617	0.1623	0.1615	0.162	0.1617	0.1625	0.1613	0.1611	0.1602	0.1606	0.1618	0.1608	0.1617	0.1609	0.1612	0.1608	0.1614
845	0.1712	0.1623	0.1621	0.1626	0.1619	0.1624	0.1621	0.1628	0.1615	0.1616	0.1607	0.1609	0.1622	0.1611	0.1623	0.1615	0.1615	0.1611	0.1617
850	0.172	0.1628	0.1624	0.163	0.162	0.1626	0.1625	0.1634	0.1621	0.1622	0.161	0.1617	0.1626	0.1617	0.1634	0.162	0.162	0.1618	0.1624
855	0.1727	0.1635	0.1628	0.1634	0.1626	0.1634	0.1631	0.1641	0.1626	0.1628	0.1614	0.1621	0.1632	0.1625	0.1639	0.1625	0.1625	0.162	0.1629
860	0.1733	0.1637	0.1632	0.1637	0.163	0.1638	0.1635	0.1645	0.163	0.1632	0.1619	0.1627	0.1637	0.163	0.1643	0.1628	0.1628	0.1624	0.1634
865	0.1738	0.1642	0.1636	0.1641	0.1632	0.1644	0.1639	0.1649	0.1634	0.1634	0.1623	0.1633	0.1641	0.1634	0.1647	0.163	0.1633	0.1629	0.1636
870	0.1744	0.1644	0.1642	0.1644	0.1639	0.1648	0.1643	0.1656	0.1639	0.1641	0.1629	0.1634	0.1645	0.1638	0.1651	0.1635	0.1636	0.1631	0.1642
875	0.1751	0.1648	0.1646	0.1648	0.1644	0.1652	0.1647	0.166	0.1641	0.1645	0.1633	0.1641	0.1649	0.1644	0.1654	0.1639	0.164	0.1635	0.1648
880	0.1765	0.1659	0.1661	0.1659	0.1655	0.1657	0.1664	0.1673	0.1653	0.1655	0.1651	0.1651	0.1659	0.1652	0.166	0.1645	0.1651	0.1644	0.1658
885	0.1763	0.1653	0.1655	0.1653	0.165	0.1662	0.165	0.1666	0.1647	0.165	0.1646	0.1644	0.1655	0.1646	0.1654	0.1643	0.1637	0.1634	0.1648
890	0.1764	0.1656	0.1652	0.1652	0.1651	0.1661	0.1653	0.1667	0.1647	0.1651	0.1644	0.1648	0.1658	0.1651	0.166	0.1645	0.1643	0.1639	0.1655
895	0.1771	0.1657	0.1654	0.1658	0.1655	0.1665	0.1659	0.1669	0.1647	0.1655	0.1647	0.1653	0.1658	0.1653	0.1664	0.1646	0.1646	0.1644	0.1659
900	0.177	0.1656	0.1656	0.1655	0.1651	0.1662	0.1656	0.1667	0.1647	0.1655	0.1647	0.1648	0.166	0.1654	0.1661	0.1648	0.1647	0.1644	0.1655
905	0.1779	0.1659	0.166	0.1659	0.1654	0.1668	0.1658	0.1673	0.1652	0.1657	0.1651	0.1652	0.1663	0.1654	0.1666	0.1651	0.165	0.1644	0.166
910	0.1781	0.1659	0.1657	0.1661	0.1658	0.1658	0.1648	0.1663	0.1651	0.1658	0.165	0.1656	0.1664	0.1655	0.1667	0.1651	0.165	0.1633	0.166
915	0.1792	0.1662	0.1664	0.1665	0.1661	0.1675	0.1667	0.168	0.1659	0.1664	0.1657	0.1657	0.1667	0.1658	0.1669	0.1655	0.1655	0.1652	0.1664
920	0.1783	0.1663	0.1665	0.1664	0.1658	0.1669	0.1661	0.1672	0.1651	0.1663	0.1655	0.1652	0.1663	0.1656	0.1667	0.1651	0.1652	0.1643	0.1659
925	0.1795	0.1664	0.1661	0.1662	0.1658	0.1669	0.1661	0.1676	0.1655	0.1661	0.165	0.1656	0.1667	0.1659	0.1669	0.1655	0.165	0.1651	0.1663
930	0.1798	0.1668	0.1663	0.1665	0.1661	0.1671	0.1662	0.1678	0.1655	0.1663	0.1651	0.1659	0.167	0.166	0.167	0.1656	0.1653	0.1652	0.1666
935	0.18	0.1667	0.1663	0.1668	0.1663	0.1678	0.1668	0.1678	0.1657	0.1665	0.1653	0.1659	0.1672	0.1661	0.1674	0.1656	0.1655	0.1653	0.1669
940	0.1804	0.1669	0.1668	0.1669	0.1663	0.1672	0.1664	0.168	0.1659	0.1666	0.1658	0.1659	0.1669	0.1661	0.1673	0.1658	0.1656	0.1655	0.1669
945	0.1805	0.1669	0.1668	0.167	0.1663	0.1673	0.1666	0.1678	0.166	0.1666	0.1656	0.166	0.1669	0.1659	0.1674	0.1658	0.1655	0.1655	0.1667
950	0.1809	0.1672	0.1669	0.167	0.1666	0.1675	0.1667	0.168	0.1661	0.1666	0.1658	0.1662	0.1671	0.1662	0.1675	0.166	0.1659	0.1656	0.1668
955	0.1809	0.1672	0.1671	0.1669	0.1666	0.1674	0.1665	0.1679	0.1658	0.1665	0.1656	0.1661	0.1671	0.1661	0.1673	0.166	0.1657	0.1658	0.1669
960	0.1808	0.1674	0.1669	0.1672	0.1667	0.1675	0.1666	0.1681	0.1661	0.1667	0.1659	0.1664	0.1671	0.1665	0.1677	0.1663	0.1662	0.1661	0.167
965	0.181	0.1675	0.1671	0.1674	0.1669	0.1674	0.1669	0.1682	0.166	0.1667	0.166	0.1662	0.1674	0.1664	0.1678	0.1663	0.1663	0.1662	0.1672
970	0.1805	0.1678	0.1673	0.1675	0.1672	0.1677	0.1668	0.1683	0.1663	0.1669	0.1659	0.1665	0.1675	0.1665	0.168	0.1664	0.1663	0.1664	0.1672
975	0.1802	0.1677	0.1676	0.168	0.1669	0.1679	0.1671	0.1685	0.1665	0.167	0.1663	0.1664	0.1674	0.1665	0.1681	0.1664	0.1667	0.1665	0.1674
980	0.1802	0.1678	0.1678	0.1683	0.1672	0.168	0.1675	0.1683	0.1667	0.1676	0.1666	0.167	0.1677	0.1669	0.1685	0.1668	0.167	0.1668	0.1676
985	0.1801	0.1676	0.1672	0.1674	0.1671	0.1683	0.167	0.1682	0.1661	0.1667	0.1661	0.1663	0.1686	0.1662	0.1677	0.1659	0.1664	0.1655	0.1674
990	0.1791	0.1684	0.1679	0.1686	0.1679	0.1682	0.1675	0.1685	0.1669	0.1674	0.1665	0.1671	0.168	0.1673	0.1683	0.1673	0.167	0.167	0.1679
995	0.179	0.1685	0.168	0.1687	0.1681	0.1682	0.1675	0.1683	0.1671	0.1675	0.1664	0.1673	0.1683	0.1675	0.1684	0.1676	0.1673	0.1672	0.1678
1000	0.1782	0.1686	0.1688	0.1686	0.1676	0.1683	0.1679	0.1683	0.1672	0.1676	0.1666	0.1675	0.1684	0.1676	0.1686	0.168	0.1678	0.1672	0.1679

## Sheet: Fig. 3b
	PCDTBT/Au		PCDTBT/BCF/Au		PTQ10/Au		PTQ10/BCF/Au		PDCBT/Au		PDCBT/BCF/Au
1.2	21.7618	1.2	57.8833	1.2	38.512	1.2	49.6494	1.2	6.27548	1.2	43.8968
1.18	17.8483	1.18	45.7372	1.18	31.7322	1.18	34.6621	1.18	5.07575	1.18	32.5744
1.16	14.0605	1.16	35.156	1.16	25.9633	1.16	21.6937	1.16	3.96486	1.16	22.1839
1.14	10.651	1.14	25.7278	1.14	20.633	1.14	10.5983	1.14	2.96232	1.14	12.7871
1.12	7.6537	1.12	17.351	1.12	15.687	1.12	1.46092	1.12	2.05382	1.12	4.49088
1.1	5.04033	1.1	9.99967	1.1	11.1173	1.1	-5.72593	1.1	1.21079	1.1	-2.61601
1.08	2.78398	1.08	3.6546	1.08	6.94327	1.08	-11.0833	1.08	0.40007	1.08	-8.44255
1.06	0.83973	1.06	-1.6643	1.06	3.11385	1.06	-14.8571	1.06	-0.41051	1.06	-13.0117
1.04	-0.84312	1.04	-6.02445	1.04	-0.33094	1.04	-17.3961	1.04	-1.2504	1.04	-16.4037
1.02	-2.31862	1.02	-9.51332	1.02	-3.39703	1.02	-19.0699	1.02	-2.14727	1.02	-18.8092
1	-3.63958	1	-12.2455	1	-6.09562	1	-20.1702	1	-3.11702	1	-20.4439
0.98	-4.85633	0.98	-14.3468	0.98	-8.43032	0.98	-20.8933	0.98	-4.15999	0.98	-21.5117
0.96	-5.98457	0.96	-15.9302	0.96	-10.4027	0.96	-21.3767	0.96	-5.26397	0.96	-22.2236
0.94	-7.09167	0.94	-17.149	0.94	-12.0938	0.94	-21.7352	0.94	-6.42781	0.94	-22.6893
0.92	-8.1698	0.92	-18.0668	0.92	-13.4925	0.92	-21.9894	0.92	-7.6076	0.92	-23.0011
0.9	-9.22165	0.9	-18.7568	0.9	-14.6443	0.9	-22.1774	0.9	-8.78768	0.9	-23.2154
0.88	-10.2518	0.88	-19.2852	0.88	-15.5908	0.88	-22.3263	0.88	-9.93617	0.88	-23.3534
0.86	-11.2521	0.86	-19.6892	0.86	-16.3605	0.86	-22.4552	0.86	-11.0334	0.86	-23.4553
0.84	-12.1924	0.84	-19.9937	0.84	-16.9737	0.84	-22.562	0.84	-12.0668	0.84	-23.5265
0.82	-13.1238	0.82	-20.2467	0.82	-17.4968	0.82	-22.652	0.82	-13.0284	0.82	-23.5808
0.8	-13.9933	0.8	-20.4452	0.8	-17.9205	0.8	-22.7356	0.8	-13.9096	0.8	-23.6301
0.78	-14.7975	0.78	-20.6062	0.78	-18.2672	0.78	-22.8124	0.78	-14.7136	0.78	-23.6621
0.76	-15.5302	0.76	-20.7368	0.76	-18.5557	0.76	-22.868	0.76	-15.4323	0.76	-23.6938
0.74	-16.1992	0.74	-20.8462	0.74	-18.7927	0.74	-22.9203	0.74	-16.0846	0.74	-23.7189
0.72	-16.7614	0.72	-20.9298	0.72	-18.9828	0.72	-22.9656	0.72	-16.662	0.72	-23.7331
0.7	-17.298	0.7	-21.009	0.7	-19.163	0.7	-23.0145	0.7	-17.1589	0.7	-23.7508
0.68	-17.7735	0.68	-21.0783	0.68	-19.3158	0.68	-23.0545	0.68	-17.6381	0.68	-23.7767
0.66	-18.1837	0.66	-21.137	0.66	-19.4507	0.66	-23.0984	0.66	-18.0735	0.66	-23.7916
0.64	-18.5462	0.64	-21.1895	0.64	-19.5683	0.64	-23.1275	0.64	-18.4759	0.64	-23.7989
0.62	-18.855	0.62	-21.2347	0.62	-19.6762	0.62	-23.1688	0.62	-18.8407	0.62	-23.808
0.6	-19.1062	0.6	-21.2722	0.6	-19.7642	0.6	-23.1986	0.6	-19.1899	0.6	-23.8229
0.58	-19.3542	0.58	-21.3115	0.58	-19.8558	0.58	-23.2249	0.58	-19.5192	0.58	-23.8252
0.56	-19.5675	0.56	-21.3463	0.56	-19.9435	0.56	-23.2536	0.56	-19.8356	0.56	-23.8342
0.54	-19.7562	0.54	-21.3783	0.54	-20.0233	0.54	-23.2676	0.54	-20.1382	0.54	-23.8392
0.52	-19.9215	0.52	-21.4073	0.52	-20.099	0.52	-23.2999	0.52	-20.4267	0.52	-23.8337
0.5	-20.0695	0.5	-21.435	0.5	-20.1703	0.5	-23.3143	0.5	-20.7053	0.5	-23.8396
0.48	-20.1838	0.48	-21.4577	0.48	-20.2318	0.48	-23.3243	0.48	-20.9775	0.48	-23.8404
0.46	-20.3078	0.46	-21.4833	0.46	-20.2997	0.46	-23.344	0.46	-21.2166	0.46	-23.8475
0.44	-20.4203	0.44	-21.5068	0.44	-20.3623	0.44	-23.3601	0.44	-21.4157	0.44	-23.8454
0.42	-20.5195	0.42	-21.5295	0.42	-20.4225	0.42	-23.3775	0.42	-21.6263	0.42	-23.8488
0.4	-20.6125	0.4	-21.5495	0.4	-20.4802	0.4	-23.3974	0.4	-21.8037	0.4	-23.8613
0.38	-20.696	0.38	-21.5683	0.38	-20.536	0.38	-23.4135	0.38	-21.9746	0.38	-23.8559
0.36	-20.7628	0.36	-21.5852	0.36	-20.5855	0.36	-23.4288	0.36	-22.1238	0.36	-23.8561
0.34	-20.8397	0.34	-21.6045	0.34	-20.6372	0.34	-23.4469	0.34	-22.254	0.34	-23.8509
0.32	-20.908	0.32	-21.6215	0.32	-20.687	0.32	-23.4567	0.32	-22.3706	0.32	-23.8525
0.3	-20.9717	0.3	-21.6385	0.3	-20.7347	0.3	-23.4759	0.3	-22.4676	0.3	-23.8509
0.28	-21.0303	0.28	-21.6542	0.28	-20.7818	0.28	-23.4846	0.28	-22.5585	0.28	-23.8552
0.26	-21.0862	0.26	-21.6708	0.26	-20.8272	0.26	-23.4951	0.26	-22.6417	0.26	-23.8649
0.24	-21.1293	0.24	-21.6822	0.24	-20.8712	0.24	-23.5064	0.24	-22.7021	0.24	-23.8719
0.22	-21.1817	0.22	-21.6977	0.22	-20.9145	0.22	-23.5311	0.22	-22.7589	0.22	-23.8759
0.2	-21.2318	0.2	-21.7138	0.2	-20.9573	0.2	-23.5422	0.2	-22.818	0.2	-23.8686
0.18	-21.2757	0.18	-21.7273	0.18	-20.998	0.18	-23.5576	0.18	-22.8605	0.18	-23.859
0.16	-21.3193	0.16	-21.7415	0.16	-21.0392	0.16	-23.576	0.16	-22.9168	0.16	-23.8625
0.14	-21.3593	0.14	-21.754	0.14	-21.078	0.14	-23.5877	0.14	-22.9641	0.14	-23.8751
0.12	-21.3923	0.12	-21.7655	0.12	-21.1158	0.12	-23.5927	0.12	-22.998	0.12	-23.878
0.1	-21.4313	0.1	-21.7788	0.1	-21.1522	0.1	-23.6003	0.1	-23.0293	0.1	-23.8803
0.08	-21.4678	0.08	-21.7913	0.08	-21.1887	0.08	-23.6103	0.08	-23.0588	0.08	-23.8832
0.06	-21.5033	0.06	-21.8032	0.06	-21.2213	0.06	-23.6148	0.06	-23.0826	0.06	-23.8757
0.04	-21.5355	0.04	-21.8148	0.04	-21.2555	0.04	-23.6232	0.04	-23.1042	0.04	-23.8832
0.02	-21.5668	0.02	-21.8268	0.02	-21.2867	0.02	-23.6408	0.02	-23.132	0.02	-23.8826
0	-21.5923	0	-21.8365	0	-21.3157	0	-23.6553	0	-23.161	0	-23.8851
-0.02	-21.6222	-0.02	-21.8475	-0.02	-21.345	-0.02	-23.6555	-0.02	-23.177	-0.02	-23.888
-0.04	-21.6517	-0.04	-21.859	-0.04	-21.3732	-0.04	-23.6644	-0.04	-23.2012	-0.04	-23.8845
-0.06	-21.6785	-0.06	-21.8692	-0.06	-21.4002	-0.06	-23.6766	-0.06	-23.2348	-0.06	-23.8811
-0.08	-21.7055	-0.08	-21.8808	-0.08	-21.4252	-0.08	-23.6829	-0.08	-23.2486	-0.08	-23.8801
-0.1	-21.7313	-0.1	-21.8897	-0.1	-21.4495	-0.1	-23.6978	-0.1	-23.2719	-0.1	-23.8795

## Sheet: Fig. 3c
	PDCBT/Au		PDCBT/Li-BCF/Au		PDCBT/C-BCF/Au		PDCBT/N-BCF/Au		PDCBT/I-BCF/Au
1.2	6.27548	1.2	34.4693	1.2	44.1448	1.2	34.3785	1.2	41.6987
1.18	5.07575	1.18	24.1122	1.18	33.4909	1.18	28.6058	1.18	33.9135
1.16	3.96486	1.16	14.907	1.16	24.0972	1.16	22.5608	1.16	27.2175
1.14	2.96232	1.14	6.86664	1.14	15.7456	1.14	16.6484	1.14	21.047
1.12	2.05382	1.12	-0.00793	1.12	8.35068	1.12	10.9938	1.12	15.2828
1.1	1.21079	1.1	-5.7345	1.1	1.93611	1.1	5.59838	1.1	9.9215
1.08	0.40007	1.08	-10.3413	1.08	-3.4973	1.08	0.62647	1.08	4.9951
1.06	-0.41051	1.06	-13.9225	1.06	-7.98483	1.06	-3.81132	1.06	0.51049
1.04	-1.2504	1.04	-16.6185	1.04	-11.5793	1.04	-7.69166	1.04	-3.48857
1.02	-2.14727	1.02	-18.6031	1.02	-14.4025	1.02	-10.9579	1.02	-6.98217
1	-3.11702	1	-20.0174	1	-16.5539	1	-13.6153	1	-9.95193
0.98	-4.15999	0.98	-21.0242	0.98	-18.1918	0.98	-15.7155	0.98	-12.4197
0.96	-5.26397	0.96	-21.7408	0.96	-19.4277	0.96	-17.3165	0.96	-14.4207
0.94	-6.42781	0.94	-22.2375	0.94	-20.3405	0.94	-18.4736	0.94	-16.0067
0.92	-7.6076	0.92	-22.6123	0.92	-21.0517	0.92	-19.4334	0.92	-17.2928
0.9	-8.78768	0.9	-22.8924	0.9	-21.5831	0.9	-20.1502	0.9	-18.2813
0.88	-9.93617	0.88	-23.0924	0.88	-21.9946	0.88	-20.691	0.88	-19.0628
0.86	-11.0334	0.86	-23.2419	0.86	-22.3166	0.86	-21.104	0.86	-19.6797
0.84	-12.0668	0.84	-23.3651	0.84	-22.5664	0.84	-21.4466	0.84	-20.1783
0.82	-13.0284	0.82	-23.4523	0.82	-22.7547	0.82	-21.7203	0.82	-20.5948
0.8	-13.9096	0.8	-23.5197	0.8	-22.8981	0.8	-21.9386	0.8	-20.9388
0.78	-14.7136	0.78	-23.5804	0.78	-23.0253	0.78	-22.1349	0.78	-21.2228
0.76	-15.4323	0.76	-23.6318	0.76	-23.1215	0.76	-22.299	0.76	-21.468
0.74	-16.0846	0.74	-23.6715	0.74	-23.2052	0.74	-22.4368	0.74	-21.6702
0.72	-16.662	0.72	-23.7016	0.72	-23.2716	0.72	-22.5562	0.72	-21.8492
0.7	-17.1589	0.7	-23.7314	0.7	-23.3256	0.7	-22.6527	0.7	-22.005
0.68	-17.6381	0.68	-23.7517	0.68	-23.3711	0.68	-22.7272	0.68	-22.1495
0.66	-18.0735	0.66	-23.7564	0.66	-23.4222	0.66	-22.813	0.66	-22.2607
0.64	-18.4759	0.64	-23.7746	0.64	-23.4571	0.64	-22.8911	0.64	-22.372
0.62	-18.8407	0.62	-23.7867	0.62	-23.4852	0.62	-22.9531	0.62	-22.4705
0.6	-19.1899	0.6	-23.8047	0.6	-23.5079	0.6	-23.0106	0.6	-22.5613
0.58	-19.5192	0.58	-23.8188	0.58	-23.5266	0.58	-23.0635	0.58	-22.6397
0.56	-19.8356	0.56	-23.8259	0.56	-23.5438	0.56	-23.1185	0.56	-22.7107
0.54	-20.1382	0.54	-23.836	0.54	-23.5641	0.54	-23.1661	0.54	-22.7663
0.52	-20.4267	0.52	-23.8423	0.52	-23.568	0.52	-23.2042	0.52	-22.8223
0.5	-20.7053	0.5	-23.8355	0.5	-23.5845	0.5	-23.2434	0.5	-22.8592
0.48	-20.9775	0.48	-23.8438	0.48	-23.5966	0.48	-23.2721	0.48	-22.9228
0.46	-21.2166	0.46	-23.8491	0.46	-23.608	0.46	-23.3038	0.46	-22.9593
0.44	-21.4157	0.44	-23.8655	0.44	-23.622	0.44	-23.3347	0.44	-23.0167
0.42	-21.6263	0.42	-23.8647	0.42	-23.6392	0.42	-23.3524	0.42	-23.0552
0.4	-21.8037	0.4	-23.8722	0.4	-23.6521	0.4	-23.3729	0.4	-23.0832
0.38	-21.9746	0.38	-23.8786	0.38	-23.6675	0.38	-23.404	0.38	-23.1063
0.36	-22.1238	0.36	-23.8807	0.36	-23.6842	0.36	-23.4247	0.36	-23.1285
0.34	-22.254	0.34	-23.8845	0.34	-23.6947	0.34	-23.4368	0.34	-23.1502
0.32	-22.3706	0.32	-23.8827	0.32	-23.7092	0.32	-23.4658	0.32	-23.1893
0.3	-22.4676	0.3	-23.8871	0.3	-23.7189	0.3	-23.4846	0.3	-23.2243
0.28	-22.5585	0.28	-23.8836	0.28	-23.7262	0.28	-23.4978	0.28	-23.2497
0.26	-22.6417	0.26	-23.895	0.26	-23.7327	0.26	-23.5108	0.26	-23.2645
0.24	-22.7021	0.24	-23.9115	0.24	-23.7298	0.24	-23.535	0.24	-23.2848
0.22	-22.7589	0.22	-23.9127	0.22	-23.7429	0.22	-23.5554	0.22	-23.3113
0.2	-22.818	0.2	-23.9128	0.2	-23.7554	0.2	-23.5482	0.2	-23.3427
0.18	-22.8605	0.18	-23.9144	0.18	-23.762	0.18	-23.5619	0.18	-23.3603
0.16	-22.9168	0.16	-23.9187	0.16	-23.7591	0.16	-23.575	0.16	-23.3745
0.14	-22.9641	0.14	-23.9188	0.14	-23.7571	0.14	-23.5941	0.14	-23.3838
0.12	-22.998	0.12	-23.9263	0.12	-23.7641	0.12	-23.6036	0.12	-23.4085
0.1	-23.0293	0.1	-23.9287	0.1	-23.7716	0.1	-23.6157	0.1	-23.4273
0.08	-23.0588	0.08	-23.9264	0.08	-23.7826	0.08	-23.629	0.08	-23.4523
0.06	-23.0826	0.06	-23.9326	0.06	-23.7876	0.06	-23.6358	0.06	-23.4625
0.04	-23.1042	0.04	-23.9529	0.04	-23.7923	0.04	-23.6516	0.04	-23.4818
0.02	-23.132	0.02	-23.9602	0.02	-23.7998	0.02	-23.6599	0.02	-23.5008
0	-23.161	0	-23.9564	0	-23.8189	0	-23.679	0	-23.5258
-0.02	-23.177	-0.02	-23.9679	-0.02	-23.8215	-0.02	-23.6873	-0.02	-23.5425
-0.04	-23.2012	-0.04	-23.9754	-0.04	-23.8235	-0.04	-23.7007	-0.04	-23.5585
-0.06	-23.2348	-0.06	-23.9778	-0.06	-23.8298	-0.06	-23.7069	-0.06	-23.5723
-0.08	-23.2486	-0.08	-23.9796	-0.08	-23.837	-0.08	-23.712	-0.08	-23.6025
-0.1	-23.2719	-0.1	-23.99	-0.1	-23.8479	-0.1	-23.7249	-0.1	-23.6057

## Sheet: Fig. 3d
-0.1	-23.8949	1.2	43.8968
-0.08	-23.8997	1.18	32.5744
-0.06	-23.893	1.16	22.1839
-0.04	-23.8904	1.14	12.7871
-0.02	-23.8972	1.12	4.49088
0	-23.8974	1.1	-2.61601
0.02	-23.9002	1.08	-8.44255
0.04	-23.8995	1.06	-13.0117
0.06	-23.9012	1.04	-16.4037
0.08	-23.901	1.02	-18.8092
0.1	-23.8987	1	-20.4439
0.12	-23.9014	0.98	-21.5117
0.14	-23.8907	0.96	-22.2236
0.16	-23.8923	0.94	-22.6893
0.18	-23.8835	0.92	-23.0011
0.2	-23.8776	0.9	-23.2154
0.22	-23.8758	0.88	-23.3534
0.24	-23.8814	0.86	-23.4553
0.26	-23.8896	0.84	-23.5265
0.28	-23.8772	0.82	-23.5808
0.3	-23.873	0.8	-23.6301
0.32	-23.8709	0.78	-23.6621
0.34	-23.8675	0.76	-23.6938
0.36	-23.8716	0.74	-23.7189
0.38	-23.8726	0.72	-23.7331
0.4	-23.8633	0.7	-23.7508
0.42	-23.8711	0.68	-23.7767
0.44	-23.8694	0.66	-23.7916
0.46	-23.8614	0.64	-23.7989
0.48	-23.8642	0.62	-23.808
0.5	-23.8629	0.6	-23.8229
0.52	-23.8604	0.58	-23.8252
0.54	-23.8556	0.56	-23.8342
0.56	-23.8556	0.54	-23.8392
0.58	-23.8452	0.52	-23.8337
0.6	-23.8427	0.5	-23.8396
0.62	-23.8265	0.48	-23.8404
0.64	-23.8167	0.46	-23.8475
0.66	-23.816	0.44	-23.8454
0.68	-23.791	0.42	-23.8488
0.7	-23.7779	0.4	-23.8613
0.72	-23.7578	0.38	-23.8559
0.74	-23.7323	0.36	-23.8561
0.76	-23.7079	0.34	-23.8509
0.78	-23.6846	0.32	-23.8525
0.8	-23.6463	0.3	-23.8509
0.82	-23.6026	0.28	-23.8552
0.84	-23.5372	0.26	-23.8649
0.86	-23.4524	0.24	-23.8719
0.88	-23.3456	0.22	-23.8759
0.9	-23.1885	0.2	-23.8686
0.92	-22.9591	0.18	-23.859
0.94	-22.6142	0.16	-23.8625
0.96	-22.1	0.14	-23.8751
0.98	-21.307	0.12	-23.878
1	-20.1342	0.1	-23.8803
1.02	-18.371	0.08	-23.8832
1.04	-15.8245	0.06	-23.8757
1.06	-12.3252	0.04	-23.8832
1.08	-7.72984	0.02	-23.8826
1.1	-1.99174	0	-23.8851
1.12	4.85479	-0.02	-23.888
1.14	12.7095	-0.04	-23.8845
1.16	21.499	-0.06	-23.8811
1.18	31.1286	-0.08	-23.8801
1.2	41.5303	-0.1	-23.8795

## Sheet: Fig. 3e
0	0.95354	21.2963
0.99978	0.95354	21.282
2.001	0.95354	21.2787
3.12577	0.95354	21.2897
4.12648	0.95354	21.296
5.25133	0.95354	21.3047
6.25283	0.95354	21.3017
7.37958	0.95354	21.287
8.38104	0.95354	21.2877
9.5073	0.95354	21.2935
10.5082	0.95354	21.3027
11.6319	0.95354	21.2918
12.6314	0.95354	21.2985
13.6323	0.95354	21.2808
14.7613	0.95354	21.302
15.7626	0.95354	21.3175
16.8895	0.95354	21.3033
17.8894	0.95354	21.295
18.8893	0.95354	21.2965
19.8896	0.95354	21.3028
20.8894	0.95404	21.3042
21.8896	0.95404	21.2813
22.8896	0.95404	21.2992
32.8902	0.95404	21.298
42.8901	0.95404	21.2833
47.8903	0.95404	21.2935
52.8909	0.95404	21.299
57.8905	0.95404	21.3103
62.8904	0.95404	21.3072
67.8922	0.95404	21.2777
72.8927	0.95404	21.3103
77.8934	0.95404	21.3097
82.8933	0.95404	21.3117
87.8942	0.95404	21.3105
92.8947	0.95404	21.3095
97.8951	0.95404	21.3037
102.896	0.95404	21.3077
107.895	0.95404	21.2957
112.896	0.95404	21.2997
117.897	0.95404	21.3257
123.023	0.95404	21.3118
128.022	0.95554	21.306
133.023	0.95554	21.28
138.024	0.95554	21.2857
143.024	0.95554	21.2932
148.026	0.95554	21.2715
153.025	0.95554	21.2815
158.025	0.95554	21.2848
163.026	0.95554	21.2948
168.027	0.95554	21.2852
173.028	0.95554	21.2777
178.028	0.95554	21.2833
183.027	0.95554	21.2992
188.028	0.95554	21.2965
193.029	0.95554	21.2848
198.029	0.95554	21.2877
203.03	0.95554	21.3093
208.03	0.95554	21.302
213.03	0.95554	21.284
218.031	0.95554	21.298
223.03	0.95554	21.2913
228.157	0.95554	21.2788
233.158	0.95504	21.3082
238.158	0.95504	21.292
243.158	0.95504	21.2973
248.158	0.95504	21.3055
253.158	0.95504	21.2972
258.158	0.95504	21.3025
263.158	0.95504	21.3038
268.158	0.95504	21.3138
273.157	0.95504	21.3062
278.159	0.95504	21.2903
283.158	0.95504	21.3018
288.158	0.95504	21.2988
293.16	0.95504	21.311
298.16	0.95504	21.2938
303.16	0.95504	21.2978
308.16	0.95504	21.3095
313.159	0.95504	21.298
318.16	0.95504	21.3122
323.16	0.95504	21.2997
328.159	0.95504	21.2867
333.285	0.95504	21.2782
338.286	0.95404	21.3265
343.287	0.95404	21.3038
348.288	0.95404	21.2963
353.288	0.95404	21.3127
358.288	0.95404	21.3153
363.287	0.95404	21.2993
368.288	0.95404	21.3167
373.288	0.95404	21.3172
378.288	0.95404	21.3113
383.288	0.95404	21.3098
388.288	0.95404	21.2933
393.288	0.95404	21.2973
398.288	0.95404	21.3122
403.288	0.95404	21.3027
408.288	0.95404	21.2848
413.288	0.95404	21.2968
418.288	0.95404	21.3068
423.288	0.95404	21.311
428.288	0.95404	21.3028
433.288	0.95404	21.2958
438.414	0.95404	21.2988
443.415	0.95504	21.2912
448.415	0.95504	21.296
453.415	0.95504	21.2817
458.415	0.95504	21.2862
463.414	0.95504	21.2863
468.416	0.95504	21.2915
473.416	0.95504	21.2972
478.416	0.95504	21.2907
483.415	0.95504	21.29
488.416	0.95504	21.2967
493.416	0.95504	21.2893
498.417	0.95504	21.2935
503.418	0.95504	21.2837
508.418	0.95504	21.291
513.418	0.95504	21.2765
518.417	0.95504	21.2947
523.418	0.95504	21.2793
528.418	0.95504	21.2718
533.419	0.95504	21.2913
538.418	0.95504	21.2815
543.545	0.95504	21.285
548.545	0.95604	21.285
553.545	0.95604	21.2712
558.545	0.95604	21.278
563.544	0.95604	21.2645
568.545	0.95604	21.2787
573.545	0.95604	21.2775
578.545	0.95604	21.2713
583.545	0.95604	21.2725
588.546	0.95604	21.272
593.545	0.95604	21.284
598.545	0.95604	21.2588
603.545	0.95604	21.2547
608.545	0.95604	21.2647
613.546	0.95604	21.276
618.547	0.95604	21.2733
623.547	0.95604	21.2817
628.546	0.95604	21.2705
633.547	0.95604	21.2957
638.546	0.95604	21.2908
643.547	0.95604	21.3017
648.673	0.95604	21.2788
653.674	0.95554	21.3007
658.675	0.95554	21.2665
663.674	0.95554	21.2878
668.675	0.95554	21.2695
673.676	0.95554	21.2955
678.676	0.95554	21.2928
683.676	0.95554	21.2892
688.676	0.95554	21.3035
693.676	0.95554	21.3032
698.675	0.95554	21.2978
703.676	0.95554	21.3008
708.678	0.95554	21.3093
713.678	0.95554	21.296
718.679	0.95554	21.2838
723.679	0.95554	21.2968
728.679	0.95554	21.2742
733.679	0.95554	21.2938
738.678	0.95554	21.2913
743.678	0.95554	21.2898
748.679	0.95554	21.3007
753.806	0.95554	21.2967
758.807	0.95654	21.3042
763.807	0.95654	21.2803
768.807	0.95654	21.2857
773.806	0.95654	21.2858
778.808	0.95654	21.2868
783.808	0.95654	21.2797
788.807	0.95654	21.2673
793.807	0.95654	21.2588
798.809	0.95654	21.272
803.809	0.95654	21.27
808.808	0.95654	21.2673
813.809	0.95654	21.2603
818.808	0.95654	21.2603
823.81	0.95654	21.2888
828.81	0.95654	21.2735
833.81	0.95654	21.278
838.81	0.95654	21.2777
843.81	0.95654	21.2845
848.809	0.95654	21.2708
853.811	0.95654	21.2913
858.937	0.95654	21.2868
863.937	0.95704	21.2822
868.937	0.95704	21.2778
873.936	0.95704	21.2843
878.938	0.95704	21.276
883.939	0.95704	21.2792
888.939	0.95704	21.2808
893.94	0.95704	21.2837
898.94	0.95704	21.2767
903.941	0.95704	21.256
908.94	0.95704	21.2658
913.94	0.95704	21.262
918.94	0.95704	21.2635
923.942	0.95704	21.2612
928.942	0.95704	21.2672
933.942	0.95704	21.264
938.942	0.95704	21.2642
943.942	0.95704	21.2593
948.942	0.95704	21.2437
953.942	0.95704	21.244
958.942	0.95704	21.2452
964.069	0.95704	21.2542
969.07	0.95804	21.2707
974.07	0.95804	21.2465
979.069	0.95804	21.2502
984.071	0.95804	21.2468
989.071	0.95804	21.2475
994.071	0.95804	21.2347
999.07	0.95804	21.2508
1004.07	0.95804	21.23
1009.07	0.95804	21.239
1014.07	0.95804	21.2287
1019.07	0.95804	21.2352
1024.07	0.95804	21.2315
1029.07	0.95804	21.2325
1034.07	0.95804	21.234
1039.07	0.95804	21.2325
1044.07	0.95804	21.2308
1049.07	0.95804	21.2247
1054.07	0.95804	21.2288
1059.07	0.95804	21.235
1064.07	0.95804	21.2387
1069.2	0.95804	21.2435
1074.2	0.95804	21.2625
1079.2	0.95804	21.2453
1084.2	0.95804	21.2378
1089.2	0.95804	21.222
1094.2	0.95804	21.2287
1099.2	0.95804	21.2213
1104.2	0.95804	21.2333
1109.2	0.95804	21.2325
1114.2	0.95804	21.2493
1119.2	0.95804	21.2465
1124.2	0.95804	21.2545
1129.2	0.95804	21.2555
1134.2	0.95804	21.2555
1139.2	0.95804	21.2453
1144.2	0.95804	21.235
1149.2	0.95804	21.2448
1154.2	0.95804	21.2445
1159.2	0.95804	21.2372
1164.2	0.95804	21.2408
1169.2	0.95804	21.2433
1174.32	0.95804	21.2473
1179.32	0.95904	21.2548
1184.33	0.95904	21.2385
1189.33	0.95904	21.2458
1194.33	0.95904	21.2378
1199.33	0.95904	21.235
1204.33	0.95904	21.2408
1209.33	0.95904	21.2423
1214.33	0.95904	21.229
1219.33	0.95904	21.2395
1224.33	0.95904	21.2392
1229.33	0.95904	21.241
1234.33	0.95904	21.227
1239.33	0.95904	21.2358
1244.33	0.95904	21.2465
1249.33	0.95904	21.2482
1254.33	0.95904	21.2432
1259.33	0.95904	21.2287
1264.33	0.95904	21.2292
1269.33	0.95904	21.2372
1274.33	0.95904	21.2353
1279.46	0.95904	21.2518
1284.46	0.95904	21.2615
1289.46	0.95904	21.248
1294.46	0.95904	21.2572
1299.46	0.95904	21.2473
1304.46	0.95904	21.2408
1309.46	0.95904	21.2337
1314.46	0.95904	21.2238
1319.46	0.95904	21.2327
1324.46	0.95904	21.2252
1329.46	0.95904	21.2323
1334.46	0.95904	21.2352
1339.46	0.95904	21.2287
1344.46	0.95904	21.2353
1349.46	0.95904	21.2447
1354.46	0.95904	21.2348
1359.46	0.95904	21.2537
1364.46	0.95904	21.2492
1369.46	0.95904	21.252
1374.46	0.95904	21.2443
1379.46	0.95904	21.23
1384.59	0.95904	21.2347
1389.59	0.95754	21.2763
1394.59	0.95754	21.277
1399.59	0.95754	21.2705
1404.59	0.95754	21.2725
1409.59	0.95754	21.2675
1414.59	0.95754	21.2693
1419.59	0.95754	21.2762
1424.59	0.95754	21.2732
1429.59	0.95754	21.2605
1434.59	0.95754	21.2627
1439.59	0.95754	21.255
1444.59	0.95754	21.2567
1449.59	0.95754	21.257
1454.59	0.95754	21.24
1459.59	0.95754	21.2457
1464.59	0.95754	21.2433
1469.59	0.95754	21.2617
1474.59	0.95754	21.2702
1479.59	0.95754	21.2665
1484.59	0.95754	21.2617
1489.72	0.95754	21.2628
1494.72	0.95754	21.2532
1499.72	0.95754	21.2513
1504.72	0.95754	21.2522
1509.72	0.95754	21.248
1514.72	0.95754	21.277
1519.72	0.95754	21.2788
1524.72	0.95754	21.2672
1529.72	0.95754	21.2433
1534.72	0.95754	21.2542
1539.72	0.95754	21.2707
1544.72	0.95754	21.271
1549.72	0.95754	21.2495
1554.72	0.95754	21.2598
1559.72	0.95754	21.2467
1564.72	0.95754	21.2483
1569.72	0.95754	21.2605
1574.72	0.95754	21.257
1579.72	0.95754	21.254
1584.72	0.95754	21.2698
1589.72	0.95754	21.266
1594.85	0.95754	21.255
1599.85	0.95654	21.2802
1604.85	0.95654	21.2712
1609.85	0.95654	21.2797
1614.85	0.95654	21.2798
1619.85	0.95654	21.2838
1624.85	0.95654	21.2743
1629.85	0.95654	21.2785
1634.85	0.95654	21.268
1639.85	0.95654	21.2643
1644.85	0.95654	21.2702
1649.85	0.95654	21.2705
1654.85	0.95654	21.2708
1659.85	0.95654	21.2832
1664.85	0.95654	21.2877
1669.85	0.95654	21.2787
1674.85	0.95654	21.2855
1679.85	0.95654	21.2765
1684.85	0.95654	21.2778
1689.85	0.95654	21.2747
1694.85	0.95654	21.2637
1699.98	0.95654	21.2832
1704.98	0.95704	21.2877
1709.98	0.95704	21.2687
1714.98	0.95704	21.2762
1719.98	0.95704	21.27
1724.98	0.95704	21.2643
1729.98	0.95704	21.2652
1734.98	0.95704	21.2783
1739.98	0.95704	21.2798
1744.98	0.95704	21.2873
1749.98	0.95704	21.2907
1754.98	0.95704	21.2868
1759.98	0.95704	21.2733
1764.98	0.95704	21.2722
1769.98	0.95704	21.2723
1774.98	0.95704	21.27
1779.98	0.95704	21.2683
1784.98	0.95704	21.278
1789.98	0.95704	21.278
1794.98	0.95704	21.2845
1799.98	0.95704	21.2893
1805.11	0.95704	21.2842
1810.11	0.95754	21.284
1815.11	0.95754	21.2697
1820.11	0.95754	21.2483
1825.11	0.95754	21.2693
1830.11	0.95754	21.2667
1835.11	0.95754	21.2678
1840.11	0.95754	21.2852
1845.11	0.95754	21.2863
1850.11	0.95754	21.266
1855.11	0.95754	21.2572
1860.11	0.95754	21.268
1865.11	0.95754	21.2832
1870.11	0.95754	21.2758
1875.11	0.95754	21.2703
1880.11	0.95754	21.262
1885.11	0.95754	21.277
1890.11	0.95754	21.2688
1895.11	0.95754	21.2872
1900.11	0.95754	21.2878
1905.11	0.95754	21.2893
1910.24	0.95754	21.2772
1915.24	0.95654	21.2963
1920.24	0.95654	21.2835
1925.24	0.95654	21.2728
1930.24	0.95654	21.2843
1935.24	0.95654	21.287
1940.24	0.95654	21.2975
1945.24	0.95654	21.2948
1950.24	0.95654	21.2852
1955.24	0.95654	21.2843
1960.24	0.95654	21.2822
1965.24	0.95654	21.2717
1970.24	0.95654	21.285
1975.24	0.95654	21.294
1980.24	0.95654	21.288
1985.24	0.95654	21.2927
1990.24	0.95654	21.2837
1995.24	0.95654	21.2857
2000.24	0.95654	21.2912
2005.24	0.95654	21.2852
2010.24	0.95654	21.2695
2015.37	0.95654	21.2625
2020.37	0.95654	21.2938
2025.37	0.95654	21.2767
2030.37	0.95654	21.2732
2035.37	0.95654	21.2848
2040.37	0.95654	21.2895
2045.37	0.95654	21.3017
2050.37	0.95654	21.2785
2055.37	0.95654	21.2792
2060.37	0.95654	21.2673
2065.37	0.95654	21.278
2070.37	0.95654	21.2917
2075.37	0.95654	21.2845
2080.37	0.95654	21.2972
2085.37	0.95654	21.2722
2090.37	0.95654	21.2745
2095.37	0.95654	21.2663
2100.37	0.95654	21.276
2105.37	0.95654	21.281
2110.38	0.95654	21.2863
2115.38	0.95654	21.2815
2120.5	0.95654	21.2555
2125.5	0.95754	21.2767
2130.5	0.95754	21.2683
2135.5	0.95754	21.2612
2140.5	0.95754	21.2677
2145.5	0.95754	21.2403
2150.5	0.95754	21.2568
2155.5	0.95754	21.2547
2160.5	0.95754	21.2742
2165.5	0.95754	21.2632
2170.5	0.95754	21.2533
2175.5	0.95754	21.2637
2180.5	0.95754	21.2592
2185.5	0.95754	21.2643
2190.5	0.95754	21.2803
2195.51	0.95754	21.2718
2200.51	0.95754	21.2765
2205.5	0.95754	21.271
2210.51	0.95754	21.2743
2215.51	0.95754	21.2833
2220.51	0.95754	21.2873
2225.63	0.95754	21.2665
2230.63	0.95654	21.3095
2235.63	0.95654	21.2813
2240.63	0.95654	21.2918
2245.63	0.95654	21.2998
2250.63	0.95654	21.2937
2255.63	0.95654	21.2892
2260.63	0.95654	21.2917
2265.63	0.95654	21.2867
2270.63	0.95654	21.281
2275.63	0.95654	21.2948
2280.63	0.95654	21.293
2285.63	0.95654	21.2898
2290.63	0.95654	21.2952
2295.63	0.95654	21.28
2300.63	0.95654	21.2755
2305.63	0.95654	21.2878
2310.63	0.95654	21.2888
2315.63	0.95654	21.2875
2320.63	0.95654	21.301
2325.63	0.95654	21.2967
2330.76	0.95654	21.2882
2335.76	0.95554	21.313
2340.76	0.95554	21.319
2345.76	0.95554	21.3107
2350.76	0.95554	21.2965
2355.76	0.95554	21.3027
2360.76	0.95554	21.3097
2365.76	0.95554	21.3068
2370.76	0.95554	21.3098
2375.76	0.95554	21.3177
2380.76	0.95554	21.3138
2385.76	0.95554	21.3055
2390.76	0.95554	21.2935
2395.76	0.95554	21.305
2400.76	0.95554	21.3048
2405.76	0.95554	21.3087
2410.76	0.95554	21.3115
2415.76	0.95554	21.304
2420.76	0.95554	21.3057
2425.76	0.95554	21.3068
2430.76	0.95554	21.2988
2435.89	0.95554	21.2973
2440.89	0.95704	21.287
2445.89	0.95704	21.2792
2450.89	0.95704	21.273
2455.89	0.95704	21.2943
2460.89	0.95704	21.282
2465.89	0.95704	21.2732
2470.89	0.95704	21.2787
2475.89	0.95704	21.2718
2480.89	0.95704	21.2648
2485.89	0.95704	21.2758
2490.89	0.95704	21.2713
2495.89	0.95704	21.2717
2500.89	0.95704	21.283
2505.89	0.95704	21.289
2510.89	0.95704	21.2765
2515.89	0.95704	21.2793
2520.89	0.95704	21.2768
2525.89	0.95704	21.2712
2530.89	0.95704	21.263
2535.89	0.95704	21.2612
2541.02	0.95704	21.2587
2546.02	0.95804	21.274
2551.02	0.95804	21.2545
2556.02	0.95804	21.2502
2561.02	0.95804	21.2578
2566.02	0.95804	21.2497
2571.02	0.95804	21.2323
2576.02	0.95804	21.2352
2581.02	0.95804	21.2578
2586.02	0.95804	21.2393
2591.02	0.95804	21.2388
2596.02	0.95804	21.2617
2601.02	0.95804	21.255
2606.02	0.95804	21.2585
2611.02	0.95804	21.2595
2616.02	0.95804	21.2543
2621.03	0.95804	21.239
2626.03	0.95804	21.2457
2631.03	0.95804	21.2453
2636.03	0.95804	21.242
2641.03	0.95804	21.2537
2646.15	0.95804	21.246
2651.15	0.95804	21.244
2656.15	0.95804	21.2538
2661.15	0.95804	21.2375
2666.15	0.95804	21.2468
2671.15	0.95804	21.251
2676.15	0.95804	21.2573
2681.15	0.95804	21.2608
2686.16	0.95804	21.2533
2691.16	0.95804	21.2707
2696.16	0.95804	21.2672
2701.16	0.95804	21.279
2706.16	0.95804	21.2705
2711.16	0.95804	21.2732
2716.16	0.95804	21.2698
2721.16	0.95804	21.2738
2726.16	0.95804	21.2637
2731.16	0.95804	21.2693
2736.16	0.95804	21.2743
2741.16	0.95804	21.2507
2746.16	0.95804	21.2662
2751.28	0.95804	21.2655
2756.28	0.95804	21.2607
2761.28	0.95804	21.2542
2766.28	0.95804	21.243
2771.28	0.95804	21.263
2776.28	0.95804	21.2538
2781.29	0.95804	21.2517
2786.29	0.95804	21.2612
2791.29	0.95804	21.2552
2796.29	0.95804	21.2567
2801.29	0.95804	21.2533
2806.29	0.95804	21.2655
2811.29	0.95804	21.2545
2816.29	0.95804	21.259
2821.29	0.95804	21.2688
2826.29	0.95804	21.268
2831.29	0.95804	21.2823
2836.29	0.95804	21.271
2841.29	0.95804	21.2825
2846.29	0.95804	21.2742
2851.29	0.95804	21.2718
2856.42	0.95804	21.281
2861.42	0.95804	21.2593
2866.42	0.95804	21.2537
2871.42	0.95804	21.259
2876.42	0.95804	21.2808
2881.42	0.95804	21.2637
2886.42	0.95804	21.2818
2891.42	0.95804	21.288
2896.42	0.95804	21.2765
2901.42	0.95804	21.2743
2906.42	0.95804	21.2873
2911.42	0.95804	21.278
2916.42	0.95804	21.2668
2921.42	0.95804	21.2667
2926.42	0.95804	21.268
2931.42	0.95804	21.2675
2936.42	0.95804	21.2648
2941.42	0.95804	21.253
2946.42	0.95804	21.256
2951.42	0.95804	21.2643
2956.42	0.95804	21.2645
2961.55	0.95804	21.263
2966.55	0.95904	21.2655
2971.55	0.95904	21.2553
2976.55	0.95904	21.2457
2981.55	0.95904	21.2393
2986.55	0.95904	21.2493
2991.55	0.95904	21.2577
2996.55	0.95904	21.2537
3001.55	0.95904	21.2548
3006.55	0.95904	21.2527
3011.55	0.95904	21.243
3016.55	0.95904	21.2387
3021.55	0.95904	21.2278
3026.55	0.95904	21.2367
3031.55	0.95904	21.233
3036.55	0.95904	21.2347
3041.55	0.95904	21.2242
3046.55	0.95904	21.2203
3051.55	0.95904	21.232
3056.55	0.95904	21.2325
3061.56	0.95904	21.2278
3066.68	0.95904	21.2358
3071.68	0.95954	21.2365
3076.68	0.95954	21.222
3081.68	0.95954	21.2215
3086.68	0.95954	21.2262
3091.68	0.95954	21.2143
3096.68	0.95954	21.2153
3101.68	0.95954	21.225
3106.68	0.95954	21.2317
3111.68	0.95954	21.2342
3116.68	0.95954	21.2462
3121.68	0.95954	21.2372
3126.68	0.95954	21.2218
3131.68	0.95954	21.2382
3136.68	0.95954	21.228
3141.68	0.95954	21.205
3146.68	0.95954	21.2348
3151.68	0.95954	21.2265
3156.68	0.95954	21.236
3161.68	0.95954	21.2372
3166.68	0.95954	21.2402
3171.81	0.95954	21.214
3176.81	0.95754	21.2873
3181.81	0.95754	21.2808
3186.81	0.95754	21.2635
3191.81	0.95754	21.2568
3196.81	0.95754	21.2735
3201.81	0.95754	21.2553
3206.81	0.95754	21.2617
3211.81	0.95754	21.27
3216.81	0.95754	21.2732
3221.81	0.95754	21.2653
3226.81	0.95754	21.2742
3231.81	0.95754	21.2813
3236.81	0.95754	21.2755
3241.81	0.95754	21.2795
3246.81	0.95754	21.268
3251.81	0.95754	21.2708
3256.81	0.95754	21.274
3261.81	0.95754	21.271
3266.81	0.95754	21.2538
3271.81	0.95754	21.2685
3276.94	0.95754	21.2777
3281.94	0.95804	21.2878
3286.94	0.95804	21.2635
3291.94	0.95804	21.2617
3296.94	0.95804	21.2733
3301.94	0.95804	21.2687
3306.94	0.95804	21.2503
3311.94	0.95804	21.2498
3316.94	0.95804	21.2612
3321.94	0.95804	21.2625
3326.94	0.95804	21.26
3331.94	0.95804	21.2577
3336.94	0.95804	21.263
3341.94	0.95804	21.2622
3346.94	0.95804	21.269
3351.94	0.95804	21.2695
3356.94	0.95804	21.2643
3361.95	0.95804	21.282
3366.95	0.95804	21.2725
3371.95	0.95804	21.2617
3376.95	0.95804	21.267
3382.07	0.95804	21.2677
3387.07	0.95804	21.285
3392.07	0.95804	21.2612
3397.07	0.95804	21.264
3402.07	0.95804	21.2508
3407.07	0.95804	21.2572
3412.08	0.95804	21.2632
3417.08	0.95804	21.2545
3422.08	0.95804	21.2677
3427.08	0.95804	21.2593
3432.08	0.95804	21.2847
3437.08	0.95804	21.2835
3442.08	0.95804	21.283
3447.08	0.95804	21.2655
3452.08	0.95804	21.271
3457.08	0.95804	21.2608
3462.08	0.95804	21.262
3467.08	0.95804	21.2675
3472.08	0.95804	21.2615
3477.08	0.95804	21.2648
3482.08	0.95804	21.2567
3487.21	0.95804	21.2455
3492.21	0.95754	21.2848
3497.21	0.95754	21.2697
3502.21	0.95754	21.257
3507.21	0.95754	21.2718
3512.21	0.95754	21.2593
3517.21	0.95754	21.2695
3522.21	0.95754	21.267
3527.21	0.95754	21.2598
3532.21	0.95754	21.2588
3537.21	0.95754	21.2685
3542.21	0.95754	21.2933
3547.21	0.95754	21.278
3552.21	0.95754	21.272
3557.21	0.95754	21.2793
3562.21	0.95754	21.2672
3567.21	0.95754	21.2707
3572.21	0.95754	21.253
3577.21	0.95754	21.2455
3582.21	0.95754	21.2598
3587.21	0.95754	21.2603
3592.33	0.95754	21.2758
3597.34	0.95754	21.2818
3602.34	0.95754	21.2838
3607.34	0.95754	21.2718
3612.34	0.95754	21.2613
3617.34	0.95754	21.2628
3622.34	0.95754	21.2555
3627.34	0.95754	21.2482
3632.34	0.95754	21.2567
3637.34	0.95754	21.2455
3642.34	0.95754	21.2602
3647.34	0.95754	21.2643
3652.34	0.95754	21.2547
3657.34	0.95754	21.2742
3662.34	0.95754	21.2562
3667.34	0.95754	21.2733
3672.34	0.95754	21.2685
3677.34	0.95754	21.2797
3682.34	0.95754	21.2825
3687.34	0.95754	21.2788
3692.34	0.95754	21.278
3697.47	0.95754	21.26
3702.47	0.95854	21.2668
3707.47	0.95854	21.2658
3712.47	0.95854	21.2732
3717.47	0.95854	21.2565
3722.47	0.95854	21.2532
3727.47	0.95854	21.2463
3732.47	0.95854	21.2487
3737.47	0.95854	21.25
3742.47	0.95854	21.253
3747.47	0.95854	21.2637
3752.47	0.95854	21.2585
3757.47	0.95854	21.2572
3762.47	0.95854	21.2557
3767.47	0.95854	21.2565
3772.47	0.95854	21.2582
3777.47	0.95854	21.2422
3782.47	0.95854	21.2403
3787.47	0.95854	21.2445
3792.47	0.95854	21.246
3797.47	0.95854	21.2445
3802.6	0.95854	21.2382
3807.6	0.95754	21.2925
3812.6	0.95754	21.251
3817.6	0.95754	21.2537
3822.6	0.95754	21.2505
3827.6	0.95754	21.259
3832.6	0.95754	21.2715
3837.6	0.95754	21.2652
3842.6	0.95754	21.2737
3847.6	0.95754	21.2745
3852.6	0.95754	21.2693
3857.6	0.95754	21.263
3862.6	0.95754	21.2733
3867.6	0.95754	21.27
3872.6	0.95754	21.2705
3877.6	0.95754	21.2772
3882.61	0.95754	21.274
3887.61	0.95754	21.2665
3892.61	0.95754	21.279
3897.61	0.95754	21.2798
3902.61	0.95754	21.2762
3907.73	0.95754	21.2848
3912.74	0.95754	21.2988
3917.74	0.95754	21.2687
3922.74	0.95754	21.2727
3927.74	0.95754	21.2572
3932.74	0.95754	21.2535
3937.74	0.95754	21.2663
3942.74	0.95754	21.2653
3947.74	0.95754	21.2773
3952.74	0.95754	21.279
3957.74	0.95754	21.2782
3962.74	0.95754	21.267
3967.74	0.95754	21.2842
3972.74	0.95754	21.2748
3977.74	0.95754	21.2835
3982.74	0.95754	21.2885
3987.74	0.95754	21.2692
3992.74	0.95754	21.2777
3997.74	0.95754	21.2845
4002.74	0.95754	21.2698
4007.74	0.95754	21.277
4012.87	0.95754	21.268
4017.87	0.95754	21.2738
4022.87	0.95754	21.2673
4027.87	0.95754	21.2692
4032.87	0.95754	21.2725
4037.87	0.95754	21.2647
4042.87	0.95754	21.2727
4047.87	0.95754	21.279
4052.87	0.95754	21.2628
4057.87	0.95754	21.2883
4062.87	0.95754	21.259
4067.87	0.95754	21.2605
4072.87	0.95754	21.2732
4077.87	0.95754	21.2625
4082.87	0.95754	21.2698
4087.87	0.95754	21.2603
4092.87	0.95754	21.2605
4097.87	0.95754	21.2583
4102.87	0.95754	21.2718
4107.87	0.95754	21.2625
4112.87	0.95754	21.2493
4118	0.95754	21.2477
4123	0.95604	21.3062
4128	0.95604	21.29
4133	0.95604	21.2897
4138	0.95604	21.2763
4143	0.95604	21.2938
4148	0.95604	21.28
4153	0.95604	21.2862
4158	0.95604	21.2932
4163	0.95604	21.2842
4168	0.95604	21.2938
4173	0.95604	21.2827
4178	0.95604	21.307
4183	0.95604	21.2923
4188	0.95604	21.3055
4193	0.95604	21.2882
4198	0.95604	21.2918
4203	0.95604	21.29
4208.01	0.95604	21.2937
4213	0.95604	21.2882
4218.01	0.95604	21.2942
4223.13	0.95604	21.2875
4228.13	0.95604	21.3028
4233.13	0.95604	21.28
4238.13	0.95604	21.2795
4243.13	0.95604	21.2788
4248.13	0.95604	21.2832
4253.13	0.95604	21.295
4258.13	0.95604	21.2968
4263.13	0.95604	21.2913
4268.13	0.95604	21.313
4273.13	0.95604	21.3162
4278.13	0.95604	21.3297
4283.13	0.95604	21.3057
4288.13	0.95604	21.3235
4293.13	0.95604	21.2993
4298.13	0.95604	21.2995
4303.13	0.95604	21.3087
4308.13	0.95604	21.3063
4313.13	0.95604	21.2957
4318.13	0.95604	21.3112
4323.13	0.95604	21.292
4328.26	0.95604	21.3023
4333.26	0.95654	21.2997
4338.26	0.95654	21.312
4343.26	0.95654	21.311
4348.26	0.95654	21.3118
4353.26	0.95654	21.3165
4358.26	0.95654	21.303
4363.26	0.95654	21.3065
4368.26	0.95654	21.2892
4373.26	0.95654	21.2678
4378.26	0.95654	21.2938
4383.26	0.95654	21.2982
4388.26	0.95654	21.285
4393.26	0.95654	21.2897
4398.26	0.95654	21.296
4403.26	0.95654	21.2882
4408.26	0.95654	21.2895
4413.26	0.95654	21.2882
4418.26	0.95654	21.3
4423.26	0.95654	21.3025
4428.26	0.95654	21.3165
4433.39	0.95654	21.3018
4438.39	0.95754	21.3072
4443.39	0.95754	21.2848
4448.39	0.95754	21.28
4453.39	0.95754	21.2805
4458.39	0.95754	21.2797
4463.39	0.95754	21.2887
4468.39	0.95754	21.2853
4473.39	0.95754	21.2847
4478.39	0.95754	21.2943
4483.39	0.95754	21.2898
4488.39	0.95754	21.2955
4493.4	0.95754	21.2892
4498.39	0.95754	21.2797
4503.4	0.95754	21.2878
4508.39	0.95754	21.2798
4513.39	0.95754	21.2803
4518.4	0.95754	21.2937
4523.4	0.95754	21.2828
4528.4	0.95754	21.2713
4533.4	0.95754	21.2467
4538.52	0.95754	21.2613
4543.52	0.95704	21.3102
4548.52	0.95704	21.2808
4553.52	0.95704	21.2852
4558.52	0.95704	21.2852
4563.52	0.95704	21.2783
4568.52	0.95704	21.2853
4573.52	0.95704	21.287
4578.53	0.95704	21.2775
4583.53	0.95704	21.2838
4588.52	0.95704	21.2848
4593.53	0.95704	21.279
4598.52	0.95704	21.273
4603.53	0.95704	21.2648
4608.53	0.95704	21.2665
4613.52	0.95704	21.2848
4618.53	0.95704	21.2717
4623.53	0.95704	21.2763
4628.53	0.95704	21.282
4633.53	0.95704	21.2822
4638.53	0.95704	21.2927
4643.65	0.95704	21.2798
4648.65	0.95704	21.2863
4653.65	0.95704	21.2863
4658.65	0.95704	21.2662
4663.65	0.95704	21.2663
4668.65	0.95704	21.2732
4673.65	0.95704	21.2765
4678.65	0.95704	21.2633
4683.65	0.95704	21.2825
4688.65	0.95704	21.2543
4693.65	0.95704	21.2553
4698.65	0.95704	21.2567
4703.65	0.95704	21.2707
4708.65	0.95704	21.2752
4713.65	0.95704	21.2752
4718.65	0.95704	21.287
4723.65	0.95704	21.2795
4728.65	0.95704	21.2885
4733.65	0.95704	21.2875
4738.65	0.95704	21.2872
4743.65	0.95704	21.2765
4748.78	0.95704	21.2817
4753.78	0.95604	21.2983
4758.78	0.95604	21.2815
4763.78	0.95604	21.2805
4768.78	0.95604	21.2837
4773.78	0.95604	21.2903
4778.78	0.95604	21.2893
4783.78	0.95604	21.3063
4788.78	0.95604	21.297
4793.78	0.95604	21.2912
4798.78	0.95604	21.2808
4803.78	0.95604	21.2867
4808.78	0.95604	21.2828
4813.78	0.95604	21.2883
4818.78	0.95604	21.2895
4823.78	0.95604	21.2997
4828.78	0.95604	21.3102
4833.78	0.95604	21.3125
4838.78	0.95604	21.3078
4843.78	0.95604	21.308
4848.78	0.95604	21.2965
4853.91	0.95604	21.2993
4858.91	0.95704	21.3002
4863.91	0.95704	21.2878
4868.91	0.95704	21.279
4873.91	0.95704	21.2868
4878.91	0.95704	21.2723
4883.91	0.95704	21.284
4888.91	0.95704	21.3142
4893.91	0.95704	21.308
4898.91	0.95704	21.2818
4903.91	0.95704	21.283
4908.91	0.95704	21.2837
4913.91	0.95704	21.2928
4918.91	0.95704	21.304
4923.91	0.95704	21.31
4928.91	0.95704	21.3133
4933.91	0.95704	21.285
4938.91	0.95704	21.2967
4943.91	0.95704	21.2962
4948.91	0.95704	21.2807
4953.91	0.95704	21.2753
4959.04	0.95704	21.2778
4964.04	0.95754	21.2912
4969.04	0.95754	21.2908
4974.04	0.95754	21.2972
4979.04	0.95754	21.2933
4984.04	0.95754	21.3033
4989.04	0.95754	21.2922
4994.04	0.95754	21.2947
4999.04	0.95754	21.2863
5004.04	0.95754	21.2722
5009.04	0.95754	21.2777
5014.04	0.95754	21.2848
5019.04	0.95754	21.2828
5024.04	0.95754	21.283
5029.04	0.95754	21.2865
5034.04	0.95754	21.2902
5039.05	0.95754	21.275
5044.04	0.95754	21.2668
5049.05	0.95754	21.279
5054.05	0.95754	21.2772
5059.05	0.95754	21.2772
5064.17	0.95754	21.2877
5069.17	0.95704	21.282
5074.17	0.95704	21.2793
5079.18	0.95704	21.2862
5084.18	0.95704	21.2813
5089.18	0.95704	21.2732
5094.18	0.95704	21.2755
5099.18	0.95704	21.2698
5104.18	0.95704	21.277
5109.18	0.95704	21.2822
5114.18	0.95704	21.2857
5119.18	0.95704	21.291
5124.18	0.95704	21.2795
5129.18	0.95704	21.274
5134.18	0.95704	21.2798
5139.18	0.95704	21.2672
5144.18	0.95704	21.291
5149.18	0.95704	21.2787
5154.18	0.95704	21.2685
5159.18	0.95704	21.2673
5164.18	0.95704	21.2797
5169.3	0.95704	21.2903
5174.3	0.95704	21.2702
5179.3	0.95704	21.2555
5184.31	0.95704	21.2688
5189.31	0.95704	21.2515
5194.31	0.95704	21.2513
5199.31	0.95704	21.2707
5204.31	0.95704	21.2767
5209.31	0.95704	21.2807
5214.31	0.95704	21.2778
5219.31	0.95704	21.274
5224.31	0.95704	21.285
5229.31	0.95704	21.2795
5234.31	0.95704	21.2718
5239.31	0.95704	21.2665
5244.31	0.95704	21.2603
5249.31	0.95704	21.2552
5254.31	0.95704	21.2563
5259.31	0.95704	21.2505
5264.31	0.95704	21.2512
5269.31	0.95704	21.2613
5274.43	0.95704	21.2547
5279.43	0.95804	21.253
5284.43	0.95804	21.2467
5289.43	0.95804	21.2588
5294.43	0.95804	21.2307
5299.43	0.95804	21.2502
5304.43	0.95804	21.272
5309.43	0.95804	21.2622
5314.44	0.95804	21.2425
5319.44	0.95804	21.2487
5324.44	0.95804	21.2477
5329.44	0.95804	21.2567
5334.44	0.95804	21.2492
5339.44	0.95804	21.2578
5344.44	0.95804	21.2595
5349.44	0.95804	21.2495
5354.44	0.95804	21.2525
5359.44	0.95804	21.2658
5364.44	0.95804	21.2652
5369.44	0.95804	21.2542
5374.44	0.95804	21.2557
5379.57	0.95804	21.266
5384.57	0.95804	21.2603
5389.57	0.95804	21.2633
5394.57	0.95804	21.257
5399.57	0.95804	21.2625
5404.57	0.95804	21.2507
5409.57	0.95804	21.2653
5414.57	0.95804	21.27
5419.57	0.95804	21.2738
5424.57	0.95804	21.2795
5429.57	0.95804	21.2725
5434.57	0.95804	21.2652
5439.57	0.95804	21.2542
5444.57	0.95804	21.2578
5449.57	0.95804	21.2738
5454.57	0.95804	21.2462
5459.57	0.95804	21.25
5464.57	0.95804	21.2575
5469.57	0.95804	21.258
5474.57	0.95804	21.2722
5479.57	0.95804	21.272
5484.7	0.95804	21.2842
5489.7	0.95804	21.2803
5494.7	0.95804	21.2698
5499.7	0.95804	21.2643
5504.7	0.95804	21.2625
5509.7	0.95804	21.2537
5514.7	0.95804	21.259
5519.7	0.95804	21.2712
5524.7	0.95804	21.2628
5529.7	0.95804	21.2758
5534.7	0.95804	21.2832
5539.7	0.95804	21.274
5544.7	0.95804	21.2738
5549.7	0.95804	21.2732
5554.7	0.95804	21.2758
5559.7	0.95804	21.268
5564.71	0.95804	21.2752
5569.71	0.95804	21.2658
5574.71	0.95804	21.2603
5579.7	0.95804	21.2558
5584.71	0.95804	21.2635
5589.83	0.95804	21.2542
5594.83	0.95754	21.272
5599.83	0.95754	21.2538
5604.83	0.95754	21.2512
5609.83	0.95754	21.272
5614.83	0.95754	21.2648
5619.83	0.95754	21.2623
5624.83	0.95754	21.2632
5629.83	0.95754	21.2645
5634.83	0.95754	21.2638
5639.83	0.95754	21.2697
5644.83	0.95754	21.2632
5649.83	0.95754	21.2557
5654.83	0.95754	21.268
5659.83	0.95754	21.27
5664.83	0.95754	21.2588
5669.83	0.95754	21.2585
5674.83	0.95754	21.2687
5679.83	0.95754	21.2648
5684.83	0.95754	21.2682
5689.83	0.95754	21.2712
5694.96	0.95754	21.2615
5699.96	0.95854	21.2523
5704.96	0.95854	21.2463
5709.96	0.95854	21.2492
5714.96	0.95854	21.2435
5719.96	0.95854	21.2513
5724.96	0.95854	21.249
5729.96	0.95854	21.2388
5734.96	0.95854	21.2422
5739.96	0.95854	21.2442
5744.96	0.95854	21.2415
5749.96	0.95854	21.233
5754.96	0.95854	21.244
5759.96	0.95854	21.2343
5764.96	0.95854	21.2397
5769.96	0.95854	21.2478
5774.96	0.95854	21.241
5779.96	0.95854	21.248
5784.96	0.95854	21.2415
5789.96	0.95854	21.2408
5794.96	0.95854	21.2332
5800.09	0.95854	21.2325
5805.09	0.95704	21.2943
5810.09	0.95704	21.2653
5815.09	0.95704	21.2673
5820.09	0.95704	21.2815
5825.09	0.95704	21.2795
5830.09	0.95704	21.2797
5835.09	0.95704	21.2712
5840.09	0.95704	21.2645
5845.09	0.95704	21.2597
5850.09	0.95704	21.2643
5855.09	0.95704	21.2628
5860.09	0.95704	21.2523
5865.09	0.95704	21.2657
5870.09	0.95704	21.2572
5875.09	0.95704	21.2573
5880.09	0.95704	21.2595
5885.09	0.95704	21.2602
5890.09	0.95704	21.2585
5895.09	0.95704	21.2637
5900.09	0.95704	21.2648
5905.22	0.95704	21.2678
5910.22	0.95754	21.2885
5915.22	0.95754	21.2657
5920.22	0.95754	21.277
5925.22	0.95754	21.269
5930.22	0.95754	21.2653
5935.22	0.95754	21.2678
5940.22	0.95754	21.2662
5945.22	0.95754	21.2847
5950.22	0.95754	21.277
5955.22	0.95754	21.2837
5960.22	0.95754	21.2828
5965.22	0.95754	21.2835
5970.22	0.95754	21.29
5975.22	0.95754	21.2813
5980.22	0.95754	21.2723
5985.22	0.95754	21.2797
5990.22	0.95754	21.279
5995.22	0.95754	21.2743
6000.22	0.95754	21.2845
6005.22	0.95754	21.2833
6010.35	0.95754	21.286
6015.35	0.95704	21.2822
6020.35	0.95704	21.266
6025.35	0.95704	21.283
6030.35	0.95704	21.2882
6035.35	0.95704	21.2933
6040.35	0.95704	21.2927
6045.35	0.95704	21.3032
6050.35	0.95704	21.2808
6055.35	0.95704	21.2783
6060.35	0.95704	21.2753
6065.35	0.95704	21.2883
6070.35	0.95704	21.2777
6075.35	0.95704	21.2648
6080.35	0.95704	21.272
6085.35	0.95704	21.277
6090.35	0.95704	21.2855
6095.35	0.95704	21.2772
6100.35	0.95704	21.2818
6105.35	0.95704	21.284
6110.35	0.95704	21.2862
6115.48	0.95704	21.2782
6120.48	0.95754	21.2893
6125.48	0.95754	21.2692
6130.48	0.95754	21.2732
6135.48	0.95754	21.2708
6140.48	0.95754	21.2745
6145.48	0.95754	21.2683
6150.48	0.95754	21.266
6155.48	0.95754	21.2727
6160.48	0.95754	21.278
6165.48	0.95754	21.2613
6170.48	0.95754	21.2508
6175.48	0.95754	21.2608
6180.48	0.95754	21.2692
6185.48	0.95754	21.2482
6190.48	0.95754	21.2372
6195.49	0.95754	21.247
6200.49	0.95754	21.238
6205.49	0.95754	21.2498
6210.49	0.95754	21.2677
6215.49	0.95754	21.2562
6220.61	0.95754	21.257
6225.61	0.95654	21.2945
6230.61	0.95654	21.267
6235.61	0.95654	21.2827
6240.61	0.95654	21.2833
6245.62	0.95654	21.2813
6250.62	0.95654	21.2813
6255.62	0.95654	21.2905
6260.62	0.95654	21.2967
6265.62	0.95654	21.2915
6270.62	0.95654	21.2968
6275.62	0.95654	21.2735
6280.62	0.95654	21.285
6285.62	0.95654	21.2635
6290.62	0.95654	21.2643
6295.62	0.95654	21.257
6300.62	0.95654	21.285
6305.62	0.95654	21.2833
6310.62	0.95654	21.2695
6315.62	0.95654	21.2908
6320.62	0.95654	21.277
6325.75	0.95654	21.2918
6330.75	0.95654	21.2852
6335.75	0.95654	21.2635
6340.75	0.95654	21.2718
6345.75	0.95654	21.2792
6350.75	0.95654	21.2807
6355.75	0.95654	21.2735
6360.75	0.95654	21.2788
6365.75	0.95654	21.2623
6370.75	0.95654	21.2745
6375.75	0.95654	21.2747
6380.75	0.95654	21.2765
6385.75	0.95654	21.275
6390.75	0.95654	21.2872
6395.75	0.95654	21.2973
6400.75	0.95654	21.2833
6405.75	0.95654	21.2923
6410.75	0.95654	21.2897
6415.76	0.95654	21.2748
6420.76	0.95654	21.284
6425.75	0.95654	21.2797
6430.88	0.95654	21.2788
6435.88	0.95554	21.315
6440.88	0.95554	21.2887
6445.88	0.95554	21.2913
6450.88	0.95554	21.3023
6455.88	0.95554	21.3152
6460.88	0.95554	21.2972
6465.88	0.95554	21.2932
6470.88	0.95554	21.2942
6475.88	0.95554	21.2935
6480.88	0.95554	21.2835
6485.88	0.95554	21.3055
6490.88	0.95554	21.3043
6495.89	0.95554	21.3018
6500.89	0.95554	21.294
6505.89	0.95554	21.297
6510.89	0.95554	21.2915
6515.89	0.95554	21.2928
6520.88	0.95554	21.3242
6525.89	0.95554	21.3052
6530.89	0.95554	21.3173
6536.01	0.95554	21.2963
6541.01	0.95654	21.3092
6546.01	0.95654	21.2948
6551.01	0.95654	21.2888
6556.01	0.95654	21.2957
6561.01	0.95654	21.2968
6566.01	0.95654	21.2735
6571.01	0.95654	21.2853
6576.01	0.95654	21.26
6581.01	0.95654	21.2763
6586.01	0.95654	21.2855
6591.01	0.95654	21.2817
6596.01	0.95654	21.2882
6601.01	0.95654	21.2663
6606.01	0.95654	21.2767
6611.01	0.95654	21.2667
6616.01	0.95654	21.2745
6621.01	0.95654	21.2618
6626.02	0.95654	21.2808
6631.01	0.95654	21.2862
6636.02	0.95654	21.276
6641.14	0.95654	21.2883
6646.14	0.95704	21.2762
6651.14	0.95704	21.2673
6656.14	0.95704	21.2692
6661.14	0.95704	21.2608
6666.14	0.95704	21.266
6671.14	0.95704	21.2427
6676.14	0.95704	21.2462
6681.14	0.95704	21.2513
6686.15	0.95704	21.2533
6691.15	0.95704	21.2623
6696.14	0.95704	21.2708
6701.14	0.95704	21.2655
6706.15	0.95704	21.2665
6711.15	0.95704	21.2592
6716.15	0.95704	21.2687
6721.14	0.95704	21.2693
6726.15	0.95704	21.2523
6731.14	0.95704	21.258
6736.15	0.95704	21.2508
6741.15	0.95704	21.255
6746.27	0.95704	21.2445
6751.27	0.95654	21.2722
6756.27	0.95654	21.262
6761.27	0.95654	21.2788
6766.27	0.95654	21.2572
6771.27	0.95654	21.2857
6776.27	0.95654	21.2627
6781.27	0.95654	21.2788
6786.27	0.95654	21.2703
6791.27	0.95654	21.287
6796.27	0.95654	21.2762
6801.27	0.95654	21.265
6806.27	0.95654	21.2802
6811.28	0.95654	21.263
6816.27	0.95654	21.274
6821.28	0.95654	21.2792
6826.28	0.95654	21.2745
6831.28	0.95654	21.287
6836.28	0.95654	21.2853
6841.28	0.95654	21.2933
6846.28	0.95654	21.2817
6851.4	0.95654	21.2948
6856.4	0.95654	21.2887
6861.4	0.95654	21.2715
6866.41	0.95654	21.2845
6871.4	0.95654	21.276
6876.41	0.95654	21.2677
6881.41	0.95654	21.2655
6886.41	0.95654	21.282
6891.41	0.95654	21.2822
6896.41	0.95654	21.2887
6901.41	0.95654	21.2727
6906.41	0.95654	21.289
6911.41	0.95654	21.297
6916.41	0.95654	21.2925
6921.41	0.95654	21.2762
6926.41	0.95654	21.2665
6931.41	0.95654	21.277
6936.41	0.95654	21.2768
6941.41	0.95654	21.2893
6946.41	0.95654	21.2932
6951.41	0.95654	21.2907
6956.53	0.95654	21.3015
6961.53	0.95604	21.294
6966.53	0.95604	21.2737
6971.53	0.95604	21.2743
6976.54	0.95604	21.294
6981.54	0.95604	21.2878
6986.54	0.95604	21.2723
6991.54	0.95604	21.2787
6996.54	0.95604	21.2817
7001.54	0.95604	21.2912
7006.54	0.95604	21.2805
7011.54	0.95604	21.2835
7016.54	0.95604	21.2887
7021.54	0.95604	21.2918
7026.54	0.95604	21.2792
7031.54	0.95604	21.2815
7036.54	0.95604	21.2958
7041.54	0.95604	21.3033
7046.54	0.95604	21.2888
7051.54	0.95604	21.289
7056.54	0.95604	21.3192
7061.66	0.95604	21.3
7066.66	0.95654	21.3032
7071.66	0.95654	21.2932
7076.66	0.95654	21.2825
7081.66	0.95654	21.2945
7086.66	0.95654	21.3043
7091.66	0.95654	21.2938
7096.66	0.95654	21.2895
7101.66	0.95654	21.296
7106.66	0.95654	21.295
7111.66	0.95654	21.2927
7116.66	0.95654	21.3102
7121.67	0.95654	21.278
7126.67	0.95654	21.2843
7131.67	0.95654	21.2965
7136.67	0.95654	21.2923
7141.67	0.95654	21.278
7146.67	0.95654	21.2905
7151.67	0.95654	21.2858
7156.67	0.95654	21.2902
7161.67	0.95654	21.2782
7166.8	0.95654	21.286
7171.8	0.95704	21.2852
7176.8	0.95704	21.2735
7181.8	0.95704	21.2542
7186.8	0.95704	21.266
7191.8	0.95704	21.2693
7196.8	0.95704	21.2742
7201.8	0.95704	21.2603

[truncated: 12 more sheets: Fig. 3f, Fig. 3g, Fig. 4a, Fig. 4b, Fig. 4c, Fig. 4d, Fig. 4e, Fig. 4f, Fig. 4g, Fig. 4h, Fig. 4i, Fig. 4j]
